# Supplementary material for: A novel lncRNA‐miRNA‐mRNA network analysis identified the hub lncRNA RP11‐159F24.1 in the pathogenesis of papillary thyroid cancer
Source: Cancer Med. 2018 Nov 26;7(12):6290–8. doi: 10.1002/cam4.1900 (PMC6308055; doi:10.1002/cam4.1900)
Supplement: Supplementary file 1 [file CAM4-7-6290-s001.xls]

## Sheet: lncRNA-miRNA-mRNA
Gene	Type
AC004383.4	lncRNA
AC005154.6	lncRNA
AC016747.3	lncRNA
AC017048.3	lncRNA
AC108142.1	lncRNA
CTC-228N24.3	lncRNA
CTD-3252C9.4	lncRNA
LINC00173	lncRNA
LINC00476	lncRNA
OIP5-AS1	lncRNA
RP11-159F24.1	lncRNA
RP11-218M22.1	lncRNA
RP11-303E16.2	lncRNA
RP11-425I13.3	lncRNA
RP11-477D19.2	lncRNA
RP11-49I11.1	lncRNA
RP11-588K22.2	lncRNA
RP11-677M14.7	lncRNA
RP11-890B15.3	lncRNA
RP5-894A10.6	lncRNA
SNHG10	lncRNA
hsa-miR-103a-3p	microRNA
hsa-miR-106a-5p	microRNA
hsa-miR-106b-5p	microRNA
hsa-miR-107	microRNA
hsa-miR-122-5p	microRNA
hsa-miR-128-3p	microRNA
hsa-miR-129-5p	microRNA
hsa-miR-1297	microRNA
hsa-miR-130a-3p	microRNA
hsa-miR-130b-3p	microRNA
hsa-miR-135a-5p	microRNA
hsa-miR-135b-5p	microRNA
hsa-miR-136-5p	microRNA
hsa-miR-137	microRNA
hsa-miR-138-5p	microRNA
hsa-miR-140-5p	microRNA
hsa-miR-141-3p	microRNA
hsa-miR-143-3p	microRNA
hsa-miR-144-3p	microRNA
hsa-miR-148a-3p	microRNA
hsa-miR-148b-3p	microRNA
hsa-miR-149-5p	microRNA
hsa-miR-152-3p	microRNA
hsa-miR-153-3p	microRNA
hsa-miR-154-5p	microRNA
hsa-miR-155-5p	microRNA
hsa-miR-15a-5p	microRNA
hsa-miR-15b-5p	microRNA
hsa-miR-16-5p	microRNA
hsa-miR-17-5p	microRNA
hsa-miR-181a-5p	microRNA
hsa-miR-181b-5p	microRNA
hsa-miR-181c-5p	microRNA
hsa-miR-181d-5p	microRNA
hsa-miR-182-5p	microRNA
hsa-miR-183-5p	microRNA
hsa-miR-185-5p	microRNA
hsa-miR-186-5p	microRNA
hsa-miR-18a-5p	microRNA
hsa-miR-18b-5p	microRNA
hsa-miR-190a-5p	microRNA
hsa-miR-190b	microRNA
hsa-miR-191-5p	microRNA
hsa-miR-193a-3p	microRNA
hsa-miR-193b-3p	microRNA
hsa-miR-195-5p	microRNA
hsa-miR-199a-5p	microRNA
hsa-miR-199b-5p	microRNA
hsa-miR-19a-3p	microRNA
hsa-miR-19b-3p	microRNA
hsa-miR-200a-3p	microRNA
hsa-miR-200b-3p	microRNA
hsa-miR-200c-3p	microRNA
hsa-miR-202-3p	microRNA
hsa-miR-203a	microRNA
hsa-miR-205-5p	microRNA
hsa-miR-20a-5p	microRNA
hsa-miR-20b-5p	microRNA
hsa-miR-214-3p	microRNA
hsa-miR-21-5p	microRNA
hsa-miR-216a-5p	microRNA
hsa-miR-216b-5p	microRNA
hsa-miR-217	microRNA
hsa-miR-218-5p	microRNA
hsa-miR-221-3p	microRNA
hsa-miR-222-3p	microRNA
hsa-miR-223-3p	microRNA
hsa-miR-22-3p	microRNA
hsa-miR-224-5p	microRNA
hsa-miR-23a-3p	microRNA
hsa-miR-23b-3p	microRNA
hsa-miR-23c	microRNA
hsa-miR-24-3p	microRNA
hsa-miR-25-3p	microRNA
hsa-miR-26a-5p	microRNA
hsa-miR-26b-5p	microRNA
hsa-miR-28-5p	microRNA
hsa-miR-296-3p	microRNA
hsa-miR-299-3p	microRNA
hsa-miR-29a-3p	microRNA
hsa-miR-29b-3p	microRNA
hsa-miR-29c-3p	microRNA
hsa-miR-300	microRNA
hsa-miR-301a-3p	microRNA
hsa-miR-301b	microRNA
hsa-miR-302a-3p	microRNA
hsa-miR-302b-3p	microRNA
hsa-miR-302c-3p	microRNA
hsa-miR-302d-3p	microRNA
hsa-miR-302e	microRNA
hsa-miR-30a-5p	microRNA
hsa-miR-30b-5p	microRNA
hsa-miR-30c-5p	microRNA
hsa-miR-30d-5p	microRNA
hsa-miR-30e-5p	microRNA
hsa-miR-31-5p	microRNA
hsa-miR-320a	microRNA
hsa-miR-320b	microRNA
hsa-miR-320c	microRNA
hsa-miR-320d	microRNA
hsa-miR-32-5p	microRNA
hsa-miR-335-5p	microRNA
hsa-miR-338-3p	microRNA
hsa-miR-33a-5p	microRNA
hsa-miR-33b-5p	microRNA
hsa-miR-340-5p	microRNA
hsa-miR-3619-5p	microRNA
hsa-miR-363-3p	microRNA
hsa-miR-365a-3p	microRNA
hsa-miR-3666	microRNA
hsa-miR-367-3p	microRNA
hsa-miR-370-3p	microRNA
hsa-miR-372-3p	microRNA
hsa-miR-373-3p	microRNA
hsa-miR-374a-5p	microRNA
hsa-miR-374b-5p	microRNA
hsa-miR-376a-3p	microRNA
hsa-miR-376b-3p	microRNA
hsa-miR-378a-3p	microRNA
hsa-miR-378b	microRNA
hsa-miR-378c	microRNA
hsa-miR-378d	microRNA
hsa-miR-378e	microRNA
hsa-miR-378f	microRNA
hsa-miR-378h	microRNA
hsa-miR-378i	microRNA
hsa-miR-381-3p	microRNA
hsa-miR-382-5p	microRNA
hsa-miR-410-3p	microRNA
hsa-miR-421	microRNA
hsa-miR-422a	microRNA
hsa-miR-424-5p	microRNA
hsa-miR-425-5p	microRNA
hsa-miR-4262	microRNA
hsa-miR-429	microRNA
hsa-miR-4295	microRNA
hsa-miR-4306	microRNA
hsa-miR-4429	microRNA
hsa-miR-4465	microRNA
hsa-miR-448	microRNA
hsa-miR-454-3p	microRNA
hsa-miR-455-5p	microRNA
hsa-miR-4644	microRNA
hsa-miR-4735-3p	microRNA
hsa-miR-4770	microRNA
hsa-miR-485-5p	microRNA
hsa-miR-491-5p	microRNA
hsa-miR-494-3p	microRNA
hsa-miR-495-3p	microRNA
hsa-miR-497-5p	microRNA
hsa-miR-503-5p	microRNA
hsa-miR-519d-3p	microRNA
hsa-miR-520a-3p	microRNA
hsa-miR-520b	microRNA
hsa-miR-520c-3p	microRNA
hsa-miR-520d-3p	microRNA
hsa-miR-520e	microRNA
hsa-miR-543	microRNA
hsa-miR-590-3p	microRNA
hsa-miR-590-5p	microRNA
hsa-miR-653-5p	microRNA
hsa-miR-708-5p	microRNA
hsa-miR-7-5p	microRNA
hsa-miR-761	microRNA
hsa-miR-876-5p	microRNA
hsa-miR-92a-3p	microRNA
hsa-miR-92b-3p	microRNA
hsa-miR-93-5p	microRNA
hsa-miR-9-5p	microRNA
AGPAT5	mRNA
AKIRIN2	mRNA
ANKRD13C	mRNA
ANKRD29	mRNA
AP1S3	mRNA
AP2B1	mRNA
AQR	mRNA
ARF3	mRNA
ARIH1	mRNA
ARIH2	mRNA
ARL6	mRNA
ATF6	mRNA
ATG16L2	mRNA
ATP5L	mRNA
BCL11A	mRNA
BCL9L	mRNA
BHLHE41	mRNA
BPTF	mRNA
BRAP	mRNA
BRCA2	mRNA
BRI3BP	mRNA
C11orf24	mRNA
C9orf78	mRNA
CAMTA1	mRNA
CCDC127	mRNA
CCDC14	mRNA
CDC42	mRNA
CENPQ	mRNA
CHD6	mRNA
CHM	mRNA
CHSY1	mRNA
CREBL2	mRNA
CREBRF	mRNA
CSF1	mRNA
CSRNP2	mRNA
CXADR	mRNA
CXCL10	mRNA
DAZAP2	mRNA
DCAF10	mRNA
DCAF16	mRNA
DCAF5	mRNA
DCLRE1B	mRNA
DEPDC1B	mRNA
DHX40	mRNA
DIS3L2	mRNA
DNAJB14	mRNA
DNAJC8	mRNA
DSC2	mRNA
DST	mRNA
EBF3	mRNA
EIF4B	mRNA
ELAVL1	mRNA
ELK4	mRNA
EPC2	mRNA
ERCC4	mRNA
EREG	mRNA
ERF	mRNA
ERP44	mRNA
ESF1	mRNA
ETNK1	mRNA
FAM129A	mRNA
FAM199X	mRNA
FAM3C	mRNA
FAM53C	mRNA
FASTK	mRNA
FBXO11	mRNA
FBXO46	mRNA
FKRP	mRNA
FOXN2	mRNA
FUCA1	mRNA
FZD7	mRNA
GALNT1	mRNA
GDPD1	mRNA
GNAI3	mRNA
GOLIM4	mRNA
GORASP2	mRNA
GPD2	mRNA
GRIA4	mRNA
GTPBP10	mRNA
HAS3	mRNA
HECW2	mRNA
HERC3	mRNA
HEXIM1	mRNA
HLA-E	mRNA
HMGN5	mRNA
HN1L	mRNA
HOMER1	mRNA
HOXA7	mRNA
INF2	mRNA
INTS6	mRNA
IP6K2	mRNA
IPO13	mRNA
IREB2	mRNA
ITGA1	mRNA
JAK2	mRNA
KDM4C	mRNA
KIAA1109	mRNA
KIAA1147	mRNA
KIAA1370	mRNA
KIF18B	mRNA
KIF3A	mRNA
KIF4A	mRNA
KLF3	mRNA
KLHL28	mRNA
KPNA3	mRNA
KPNA4	mRNA
KPNA6	mRNA
LARS	mRNA
LRP11	mRNA
LYRM2	mRNA
MAN1A2	mRNA
MBLAC2	mRNA
MBTD1	mRNA
MCM6	mRNA
MED13L	mRNA
MED4	mRNA
MFAP3L	mRNA
MGAT4A	mRNA
MIDN	mRNA
MKLN1	mRNA
MLXIP	mRNA
MRPL42	mRNA
MRPS12	mRNA
MRPS22	mRNA
MYH9	mRNA
MYLIP	mRNA
NAGA	mRNA
NDUFB8	mRNA
NDUFS1	mRNA
NIPSNAP3A	mRNA
NSF	mRNA
NT5DC1	mRNA
NUCKS1	mRNA
NUP133	mRNA
PAPPA	mRNA
PDE7A	mRNA
PDPR	mRNA
PDZD11	mRNA
PEX13	mRNA
PGRMC1	mRNA
PHLPP1	mRNA
PIP4K2A	mRNA
PIP4K2C	mRNA
PLEKHF2	mRNA
PMPCB	mRNA
POFUT1	mRNA
POLR3K	mRNA
PPARGC1B	mRNA
PPIA	mRNA
PROSC	mRNA
PTAR1	mRNA
PYGB	mRNA
QSER1	mRNA
RAB11A	mRNA
RAB35	mRNA
RAB3GAP2	mRNA
RAD21	mRNA
RC3H2	mRNA
RDH11	mRNA
REEP3	mRNA
RFX7	mRNA
RHEB	mRNA
RIMS3	mRNA
RMI1	mRNA
RNF115	mRNA
RNF138	mRNA
RNF139	mRNA
RNF219	mRNA
ROCK2	mRNA
RPP25	mRNA
SCYL2	mRNA
SEC63	mRNA
SERBP1	mRNA
SERTAD2	mRNA
SERTAD4	mRNA
SETD7	mRNA
SF3A1	mRNA
SKA2	mRNA
SLC12A7	mRNA
SLC33A1	mRNA
SLC36A1	mRNA
SNTB1	mRNA
SNX3	mRNA
SNX8	mRNA
SOGA1	mRNA
SP1	mRNA
SPATS2	mRNA
SPSB1	mRNA
SSU72	mRNA
ST6GALNAC3	mRNA
ST8SIA2	mRNA
STAT3	mRNA
STXBP4	mRNA
SUMO2	mRNA
SUPT16H	mRNA
SUSD5	mRNA
TAF9B	mRNA
TAPBP	mRNA
TBC1D15	mRNA
TBC1D9	mRNA
TBKBP1	mRNA
TIMM23	mRNA
TMEM50A	mRNA
TNC	mRNA
TNFRSF10D	mRNA
TRIB1	mRNA
TRIM23	mRNA
TRIP11	mRNA
TSPYL4	mRNA
TUBA1A	mRNA
TUSC2	mRNA
UBQLN4	mRNA
UBXN2B	mRNA
UEVLD	mRNA
USP7	mRNA
VAMP4	mRNA
VANGL2	mRNA
VEZF1	mRNA
VKORC1L1	mRNA
VRK1	mRNA
VSIG10	mRNA
WDFY3	mRNA
WWP2	mRNA
WWTR1	mRNA
YLPM1	mRNA
YTHDF1	mRNA
YWHAZ	mRNA
ZBTB44	mRNA
ZCCHC8	mRNA
ZFP1	mRNA
ZFR	mRNA
ZMAT2	mRNA
ZMPSTE24	mRNA
ZNF280C	mRNA
ZNF416	mRNA
ZNF430	mRNA
ZNF440	mRNA
ZNF614	mRNA
ZNF638	mRNA
ZNHIT6	mRNA
ZSCAN12	mRNA

## Sheet: Interaction
Source	Target
RP11-477D19.2	hsa-miR-497-5p
CAMTA1	hsa-miR-497-5p
RP11-477D19.2	hsa-miR-424-5p
CAMTA1	hsa-miR-424-5p
RP11-477D19.2	hsa-miR-195-5p
CAMTA1	hsa-miR-195-5p
RP11-477D19.2	hsa-miR-15b-5p
CAMTA1	hsa-miR-15b-5p
RP11-477D19.2	hsa-miR-222-3p
CAMTA1	hsa-miR-222-3p
RP11-477D19.2	hsa-miR-221-3p
CAMTA1	hsa-miR-221-3p
RP11-477D19.2	hsa-miR-182-5p
CAMTA1	hsa-miR-182-5p
RP11-477D19.2	hsa-miR-129-5p
CAMTA1	hsa-miR-129-5p
RP11-477D19.2	hsa-miR-16-5p
CAMTA1	hsa-miR-16-5p
RP11-477D19.2	hsa-miR-15a-5p
CAMTA1	hsa-miR-15a-5p
GNAI3	hsa-miR-222-3p
GNAI3	hsa-miR-221-3p
GNAI3	hsa-miR-497-5p
GNAI3	hsa-miR-16-5p
GNAI3	hsa-miR-195-5p
GNAI3	hsa-miR-15a-5p
GNAI3	hsa-miR-15b-5p
GNAI3	hsa-miR-129-5p
GNAI3	hsa-miR-424-5p
GNAI3	hsa-miR-182-5p
RP11-49I11.1	hsa-miR-491-5p
ERP44	hsa-miR-491-5p
FZD7	hsa-miR-491-5p
C9orf78	hsa-miR-491-5p
YTHDF1	hsa-miR-491-5p
ERF	hsa-miR-491-5p
HECW2	hsa-miR-491-5p
CAMTA1	hsa-miR-491-5p
CSRNP2	hsa-miR-491-5p
SUSD5	hsa-miR-491-5p
DAZAP2	hsa-miR-491-5p
TBC1D15	hsa-miR-491-5p
SUMO2	hsa-miR-491-5p
FKRP	hsa-miR-491-5p
SETD7	hsa-miR-491-5p
RNF115	hsa-miR-491-5p
INF2	hsa-miR-491-5p
CSF1	hsa-miR-491-5p
SP1	hsa-miR-491-5p
BHLHE41	hsa-miR-491-5p
SERTAD2	hsa-miR-491-5p
MIDN	hsa-miR-491-5p
ZMAT2	hsa-miR-491-5p
KIAA1370	hsa-miR-491-5p
RAB35	hsa-miR-491-5p
FASTK	hsa-miR-491-5p
BCL9L	hsa-miR-491-5p
MYLIP	hsa-miR-491-5p
PPARGC1B	hsa-miR-491-5p
KIAA1147	hsa-miR-491-5p
CDC42	hsa-miR-491-5p
SF3A1	hsa-miR-491-5p
ZNF440	hsa-miR-491-5p
ROCK2	hsa-miR-491-5p
ARF3	hsa-miR-491-5p
PHLPP1	hsa-miR-491-5p
TMEM50A	hsa-miR-491-5p
VEZF1	hsa-miR-491-5p
PAPPA	hsa-miR-491-5p
HN1L	hsa-miR-491-5p
RAB11A	hsa-miR-491-5p
RP11-677M14.7	hsa-miR-485-5p
MED13L	hsa-miR-485-5p
WWP2	hsa-miR-485-5p
NUP133	hsa-miR-485-5p
RNF138	hsa-miR-485-5p
AP2B1	hsa-miR-485-5p
ZNF614	hsa-miR-485-5p
CSRNP2	hsa-miR-485-5p
STAT3	hsa-miR-485-5p
SNX3	hsa-miR-485-5p
PIP4K2A	hsa-miR-485-5p
TNFRSF10D	hsa-miR-485-5p
PMPCB	hsa-miR-485-5p
ZFR	hsa-miR-485-5p
QSER1	hsa-miR-485-5p
CXADR	hsa-miR-485-5p
NAGA	hsa-miR-485-5p
CREBRF	hsa-miR-485-5p
PDZD11	hsa-miR-485-5p
GNAI3	hsa-miR-485-5p
CSF1	hsa-miR-485-5p
FAM53C	hsa-miR-485-5p
SP1	hsa-miR-485-5p
NUCKS1	hsa-miR-485-5p
SERTAD2	hsa-miR-485-5p
MIDN	hsa-miR-485-5p
SUPT16H	hsa-miR-485-5p
FASTK	hsa-miR-485-5p
PDE7A	hsa-miR-485-5p
BCL9L	hsa-miR-485-5p
IREB2	hsa-miR-485-5p
KIAA1147	hsa-miR-485-5p
IP6K2	hsa-miR-485-5p
ARIH2	hsa-miR-485-5p
KIF4A	hsa-miR-485-5p
ROCK2	hsa-miR-485-5p
ATG16L2	hsa-miR-485-5p
ETNK1	hsa-miR-485-5p
KLF3	hsa-miR-485-5p
GOLIM4	hsa-miR-485-5p
FBXO11	hsa-miR-485-5p
ITGA1	hsa-miR-485-5p
ESF1	hsa-miR-485-5p
TAPBP	hsa-miR-485-5p
SLC12A7	hsa-miR-485-5p
HEXIM1	hsa-miR-485-5p
RC3H2	hsa-miR-485-5p
PYGB	hsa-miR-485-5p
AC004383.4	hsa-miR-107
SPATS2	hsa-miR-107
AC004383.4	hsa-miR-103a-3p
SPATS2	hsa-miR-103a-3p
AC004383.4	hsa-miR-191-5p
SPATS2	hsa-miR-191-5p
AC004383.4	hsa-miR-497-5p
SPATS2	hsa-miR-497-5p
AC004383.4	hsa-miR-15b-5p
SPATS2	hsa-miR-15b-5p
AC004383.4	hsa-miR-195-5p
SPATS2	hsa-miR-195-5p
AC004383.4	hsa-miR-15a-5p
SPATS2	hsa-miR-15a-5p
AC004383.4	hsa-miR-16-5p
SPATS2	hsa-miR-16-5p
AC004383.4	hsa-miR-424-5p
SPATS2	hsa-miR-424-5p
SSU72	hsa-miR-191-5p
SSU72	hsa-miR-195-5p
SSU72	hsa-miR-15a-5p
SSU72	hsa-miR-497-5p
SSU72	hsa-miR-15b-5p
SSU72	hsa-miR-424-5p
SSU72	hsa-miR-107
SSU72	hsa-miR-103a-3p
SSU72	hsa-miR-16-5p
DNAJB14	hsa-miR-424-5p
DNAJB14	hsa-miR-497-5p
DNAJB14	hsa-miR-107
DNAJB14	hsa-miR-103a-3p
DNAJB14	hsa-miR-16-5p
DNAJB14	hsa-miR-15b-5p
DNAJB14	hsa-miR-15a-5p
DNAJB14	hsa-miR-195-5p
DNAJB14	hsa-miR-191-5p
LINC00476	hsa-miR-144-3p
ERP44	hsa-miR-144-3p
MKLN1	hsa-miR-144-3p
AQR	hsa-miR-144-3p
FZD7	hsa-miR-144-3p
FAM129A	hsa-miR-144-3p
TBC1D9	hsa-miR-144-3p
MED4	hsa-miR-144-3p
WWTR1	hsa-miR-144-3p
TAF9B	hsa-miR-144-3p
RNF219	hsa-miR-144-3p
KIF3A	hsa-miR-144-3p
TSPYL4	hsa-miR-144-3p
GDPD1	hsa-miR-144-3p
ZNF614	hsa-miR-144-3p
NIPSNAP3A	hsa-miR-144-3p
RAB3GAP2	hsa-miR-144-3p
CAMTA1	hsa-miR-144-3p
CHD6	hsa-miR-144-3p
CSRNP2	hsa-miR-144-3p
VKORC1L1	hsa-miR-144-3p
AP1S3	hsa-miR-144-3p
SNX3	hsa-miR-144-3p
ZBTB44	hsa-miR-144-3p
MGAT4A	hsa-miR-144-3p
MBTD1	hsa-miR-144-3p
TNFRSF10D	hsa-miR-144-3p
FAM199X	hsa-miR-144-3p
SPATS2	hsa-miR-144-3p
PMPCB	hsa-miR-144-3p
DAZAP2	hsa-miR-144-3p
DCLRE1B	hsa-miR-144-3p
SCYL2	hsa-miR-144-3p
FBXO46	hsa-miR-144-3p
QSER1	hsa-miR-144-3p
CREBRF	hsa-miR-144-3p
TRIB1	hsa-miR-144-3p
SERBP1	hsa-miR-144-3p
BPTF	hsa-miR-144-3p
USP7	hsa-miR-144-3p
ZMPSTE24	hsa-miR-144-3p
GNAI3	hsa-miR-144-3p
TNC	hsa-miR-144-3p
YLPM1	hsa-miR-144-3p
LYRM2	hsa-miR-144-3p
GALNT1	hsa-miR-144-3p
JAK2	hsa-miR-144-3p
PGRMC1	hsa-miR-144-3p
BHLHE41	hsa-miR-144-3p
ARIH1	hsa-miR-144-3p
MIDN	hsa-miR-144-3p
KIAA1370	hsa-miR-144-3p
RFX7	hsa-miR-144-3p
EPC2	hsa-miR-144-3p
POLR3K	hsa-miR-144-3p
HAS3	hsa-miR-144-3p
PDE7A	hsa-miR-144-3p
SLC36A1	hsa-miR-144-3p
RAD21	hsa-miR-144-3p
BCL9L	hsa-miR-144-3p
IREB2	hsa-miR-144-3p
PPARGC1B	hsa-miR-144-3p
CHM	hsa-miR-144-3p
ZNF430	hsa-miR-144-3p
DST	hsa-miR-144-3p
GPD2	hsa-miR-144-3p
SEC63	hsa-miR-144-3p
BCL11A	hsa-miR-144-3p
KPNA6	hsa-miR-144-3p
IP6K2	hsa-miR-144-3p
CDC42	hsa-miR-144-3p
MRPL42	hsa-miR-144-3p
ZNF440	hsa-miR-144-3p
AGPAT5	hsa-miR-144-3p
ROCK2	hsa-miR-144-3p
NT5DC1	hsa-miR-144-3p
ETNK1	hsa-miR-144-3p
WDFY3	hsa-miR-144-3p
ZNF638	hsa-miR-144-3p
PHLPP1	hsa-miR-144-3p
FAM3C	hsa-miR-144-3p
CCDC14	hsa-miR-144-3p
EREG	hsa-miR-144-3p
KLF3	hsa-miR-144-3p
CENPQ	hsa-miR-144-3p
CHSY1	hsa-miR-144-3p
FBXO11	hsa-miR-144-3p
VEZF1	hsa-miR-144-3p
IPO13	hsa-miR-144-3p
RHEB	hsa-miR-144-3p
AKIRIN2	hsa-miR-144-3p
ITGA1	hsa-miR-144-3p
HOXA7	hsa-miR-144-3p
KPNA3	hsa-miR-144-3p
ST6GALNAC3	hsa-miR-144-3p
TIMM23	hsa-miR-144-3p
PAPPA	hsa-miR-144-3p
HMGN5	hsa-miR-144-3p
RNF139	hsa-miR-144-3p
YWHAZ	hsa-miR-144-3p
ZNHIT6	hsa-miR-144-3p
HEXIM1	hsa-miR-144-3p
RC3H2	hsa-miR-144-3p
DNAJB14	hsa-miR-144-3p
SNHG10	hsa-miR-154-5p
VSIG10	hsa-miR-154-5p
RNF138	hsa-miR-154-5p
FAM129A	hsa-miR-154-5p
AP2B1	hsa-miR-154-5p
NDUFS1	hsa-miR-154-5p
TSPYL4	hsa-miR-154-5p
GDPD1	hsa-miR-154-5p
STAT3	hsa-miR-154-5p
KPNA4	hsa-miR-154-5p
FAM199X	hsa-miR-154-5p
DAZAP2	hsa-miR-154-5p
TBC1D15	hsa-miR-154-5p
SUMO2	hsa-miR-154-5p
ZNF416	hsa-miR-154-5p
PDZD11	hsa-miR-154-5p
TRIB1	hsa-miR-154-5p
CCDC127	hsa-miR-154-5p
DCAF16	hsa-miR-154-5p
SERTAD2	hsa-miR-154-5p
ZCCHC8	hsa-miR-154-5p
BCL9L	hsa-miR-154-5p
IREB2	hsa-miR-154-5p
NDUFB8	hsa-miR-154-5p
PDPR	hsa-miR-154-5p
KPNA6	hsa-miR-154-5p
ZNF638	hsa-miR-154-5p
ATP5L	hsa-miR-154-5p
FUCA1	hsa-miR-154-5p
CENPQ	hsa-miR-154-5p
MRPS12	hsa-miR-154-5p
FBXO11	hsa-miR-154-5p
RHEB	hsa-miR-154-5p
BRI3BP	hsa-miR-154-5p
SERTAD4	hsa-miR-154-5p
STXBP4	hsa-miR-154-5p
PAPPA	hsa-miR-154-5p
KLHL28	hsa-miR-154-5p
MCM6	hsa-miR-154-5p
KIAA1109	hsa-miR-154-5p
BRAP	hsa-miR-154-5p
ZNHIT6	hsa-miR-154-5p
AC017048.3	hsa-miR-9-5p
DHX40	hsa-miR-9-5p
AC017048.3	hsa-miR-31-5p
DHX40	hsa-miR-31-5p
WWTR1	hsa-miR-9-5p
WWTR1	hsa-miR-31-5p
SNX3	hsa-miR-31-5p
SNX3	hsa-miR-9-5p
MYH9	hsa-miR-9-5p
MYH9	hsa-miR-31-5p
SETD7	hsa-miR-9-5p
SETD7	hsa-miR-31-5p
ELAVL1	hsa-miR-9-5p
ELAVL1	hsa-miR-31-5p
MAN1A2	hsa-miR-9-5p
MAN1A2	hsa-miR-31-5p
SLC36A1	hsa-miR-9-5p
SLC36A1	hsa-miR-31-5p
IREB2	hsa-miR-31-5p
IREB2	hsa-miR-9-5p
IP6K2	hsa-miR-9-5p
IP6K2	hsa-miR-31-5p
CDC42	hsa-miR-9-5p
CDC42	hsa-miR-31-5p
RDH11	hsa-miR-9-5p
RDH11	hsa-miR-31-5p
KLF3	hsa-miR-31-5p
KLF3	hsa-miR-9-5p
CHSY1	hsa-miR-9-5p
CHSY1	hsa-miR-31-5p
HOMER1	hsa-miR-9-5p
HOMER1	hsa-miR-31-5p
NSF	hsa-miR-31-5p
NSF	hsa-miR-9-5p
REEP3	hsa-miR-9-5p
REEP3	hsa-miR-31-5p
HN1L	hsa-miR-9-5p
HN1L	hsa-miR-31-5p
RP11-159F24.1	hsa-miR-485-5p
RP11-890B15.3	hsa-miR-218-5p
SPSB1	hsa-miR-218-5p
RP11-890B15.3	hsa-miR-190b
SPSB1	hsa-miR-190b
RP11-890B15.3	hsa-miR-190a-5p
SPSB1	hsa-miR-190a-5p
KPNA4	hsa-miR-190b
KPNA4	hsa-miR-218-5p
KPNA4	hsa-miR-190a-5p
PLEKHF2	hsa-miR-218-5p
PLEKHF2	hsa-miR-190b
PLEKHF2	hsa-miR-190a-5p
SETD7	hsa-miR-190a-5p
SETD7	hsa-miR-218-5p
SETD7	hsa-miR-190b
PDE7A	hsa-miR-218-5p
PDE7A	hsa-miR-190b
PDE7A	hsa-miR-190a-5p
BCL11A	hsa-miR-218-5p
BCL11A	hsa-miR-190b
BCL11A	hsa-miR-190a-5p
KDM4C	hsa-miR-190a-5p
KDM4C	hsa-miR-190b
KDM4C	hsa-miR-218-5p
AGPAT5	hsa-miR-218-5p
AGPAT5	hsa-miR-190b
AGPAT5	hsa-miR-190a-5p
MBLAC2	hsa-miR-218-5p
MBLAC2	hsa-miR-190b
MBLAC2	hsa-miR-190a-5p
EBF3	hsa-miR-190a-5p
EBF3	hsa-miR-190b
EBF3	hsa-miR-218-5p
CTD-3252C9.4	hsa-miR-425-5p
GTPBP10	hsa-miR-425-5p
RMI1	hsa-miR-425-5p
DHX40	hsa-miR-425-5p
MED4	hsa-miR-425-5p
RNF219	hsa-miR-425-5p
NIPSNAP3A	hsa-miR-425-5p
DCLRE1B	hsa-miR-425-5p
QSER1	hsa-miR-425-5p
ZMPSTE24	hsa-miR-425-5p
TNC	hsa-miR-425-5p
MAN1A2	hsa-miR-425-5p
ARIH1	hsa-miR-425-5p
SOGA1	hsa-miR-425-5p
ZCCHC8	hsa-miR-425-5p
ZMAT2	hsa-miR-425-5p
SLC33A1	hsa-miR-425-5p
KPNA6	hsa-miR-425-5p
TBKBP1	hsa-miR-425-5p
MRPL42	hsa-miR-425-5p
ZNF440	hsa-miR-425-5p
PHLPP1	hsa-miR-425-5p
CENPQ	hsa-miR-425-5p
VEZF1	hsa-miR-425-5p
KPNA3	hsa-miR-425-5p
DIS3L2	hsa-miR-425-5p
FOXN2	hsa-miR-425-5p
TRIM23	hsa-miR-425-5p
KLHL28	hsa-miR-425-5p
PEX13	hsa-miR-425-5p
GRIA4	hsa-miR-425-5p
ARL6	hsa-miR-425-5p
BRCA2	hsa-miR-425-5p
RAB11A	hsa-miR-425-5p
DNAJB14	hsa-miR-425-5p
RP11-425I13.3	hsa-miR-199b-5p
RNF138	hsa-miR-199b-5p
RP11-425I13.3	hsa-miR-186-5p
RNF138	hsa-miR-186-5p
RP11-425I13.3	hsa-miR-199a-5p
RNF138	hsa-miR-199a-5p
RP11-425I13.3	hsa-miR-485-5p
CSRNP2	hsa-miR-199a-5p
CSRNP2	hsa-miR-186-5p
CSRNP2	hsa-miR-199b-5p
LINC00173	hsa-miR-23a-3p
CAMTA1	hsa-miR-23a-3p
LINC00173	hsa-miR-23c
CAMTA1	hsa-miR-23c
LINC00173	hsa-miR-23b-3p
CAMTA1	hsa-miR-23b-3p
LINC00173	hsa-miR-182-5p
VKORC1L1	hsa-miR-23a-3p
VKORC1L1	hsa-miR-182-5p
VKORC1L1	hsa-miR-23b-3p
VKORC1L1	hsa-miR-23c
ZBTB44	hsa-miR-23a-3p
ZBTB44	hsa-miR-23c
ZBTB44	hsa-miR-182-5p
ZBTB44	hsa-miR-23b-3p
RAB35	hsa-miR-23c
RAB35	hsa-miR-23b-3p
RAB35	hsa-miR-23a-3p
RAB35	hsa-miR-182-5p
PROSC	hsa-miR-23b-3p
PROSC	hsa-miR-23a-3p
PROSC	hsa-miR-182-5p
PROSC	hsa-miR-23c
PDE7A	hsa-miR-23a-3p
PDE7A	hsa-miR-23c
PDE7A	hsa-miR-23b-3p
PDE7A	hsa-miR-182-5p
CENPQ	hsa-miR-23c
CENPQ	hsa-miR-23a-3p
CENPQ	hsa-miR-23b-3p
CENPQ	hsa-miR-182-5p
KPNA3	hsa-miR-23c
KPNA3	hsa-miR-23a-3p
KPNA3	hsa-miR-182-5p
KPNA3	hsa-miR-23b-3p
PTAR1	hsa-miR-23c
PTAR1	hsa-miR-23b-3p
PTAR1	hsa-miR-182-5p
PTAR1	hsa-miR-23a-3p
EBF3	hsa-miR-23c
EBF3	hsa-miR-23a-3p
EBF3	hsa-miR-182-5p
EBF3	hsa-miR-23b-3p
HEXIM1	hsa-miR-23a-3p
HEXIM1	hsa-miR-182-5p
HEXIM1	hsa-miR-23b-3p
HEXIM1	hsa-miR-23c
OIP5-AS1	hsa-miR-340-5p
EPC2	hsa-miR-340-5p
OIP5-AS1	hsa-miR-367-3p
EPC2	hsa-miR-367-3p
OIP5-AS1	hsa-miR-376b-3p
EPC2	hsa-miR-376b-3p
OIP5-AS1	hsa-miR-374a-5p
EPC2	hsa-miR-374a-5p
OIP5-AS1	hsa-miR-448
EPC2	hsa-miR-448
OIP5-AS1	hsa-miR-203a
EPC2	hsa-miR-203a
OIP5-AS1	hsa-miR-18b-5p
EPC2	hsa-miR-18b-5p
OIP5-AS1	hsa-miR-30d-5p
EPC2	hsa-miR-30d-5p
OIP5-AS1	hsa-miR-148a-3p
EPC2	hsa-miR-148a-3p
OIP5-AS1	hsa-miR-543
EPC2	hsa-miR-543
OIP5-AS1	hsa-miR-92b-3p
EPC2	hsa-miR-92b-3p
OIP5-AS1	hsa-miR-30a-5p
EPC2	hsa-miR-30a-5p
OIP5-AS1	hsa-miR-153-3p
EPC2	hsa-miR-153-3p
OIP5-AS1	hsa-miR-30e-5p
EPC2	hsa-miR-30e-5p
OIP5-AS1	hsa-miR-422a
EPC2	hsa-miR-422a
OIP5-AS1	hsa-miR-128-3p
EPC2	hsa-miR-128-3p
OIP5-AS1	hsa-miR-155-5p
EPC2	hsa-miR-155-5p
OIP5-AS1	hsa-miR-140-5p
EPC2	hsa-miR-140-5p
OIP5-AS1	hsa-miR-378a-3p
EPC2	hsa-miR-378a-3p
OIP5-AS1	hsa-miR-183-5p
EPC2	hsa-miR-183-5p
OIP5-AS1	hsa-miR-1297
EPC2	hsa-miR-1297
OIP5-AS1	hsa-miR-26b-5p
EPC2	hsa-miR-26b-5p
OIP5-AS1	hsa-miR-186-5p
EPC2	hsa-miR-186-5p
OIP5-AS1	hsa-miR-30c-5p
EPC2	hsa-miR-30c-5p
OIP5-AS1	hsa-miR-148b-3p
EPC2	hsa-miR-148b-3p
OIP5-AS1	hsa-miR-335-5p
EPC2	hsa-miR-335-5p
OIP5-AS1	hsa-miR-18a-5p
EPC2	hsa-miR-18a-5p
OIP5-AS1	hsa-miR-374b-5p
EPC2	hsa-miR-374b-5p
OIP5-AS1	hsa-miR-381-3p
EPC2	hsa-miR-381-3p
OIP5-AS1	hsa-miR-152-3p
EPC2	hsa-miR-152-3p
OIP5-AS1	hsa-miR-376a-3p
EPC2	hsa-miR-376a-3p
OIP5-AS1	hsa-miR-217
EPC2	hsa-miR-217
OIP5-AS1	hsa-miR-32-5p
EPC2	hsa-miR-32-5p
OIP5-AS1	hsa-miR-363-3p
EPC2	hsa-miR-363-3p
OIP5-AS1	hsa-miR-200b-3p
EPC2	hsa-miR-200b-3p
OIP5-AS1	hsa-miR-137
EPC2	hsa-miR-137
OIP5-AS1	hsa-miR-129-5p
EPC2	hsa-miR-129-5p
OIP5-AS1	hsa-miR-223-3p
EPC2	hsa-miR-223-3p
OIP5-AS1	hsa-miR-410-3p
EPC2	hsa-miR-410-3p
OIP5-AS1	hsa-miR-26a-5p
EPC2	hsa-miR-26a-5p
OIP5-AS1	hsa-miR-300
EPC2	hsa-miR-300
OIP5-AS1	hsa-miR-92a-3p
EPC2	hsa-miR-92a-3p
OIP5-AS1	hsa-miR-200a-3p
EPC2	hsa-miR-200a-3p
OIP5-AS1	hsa-miR-429
EPC2	hsa-miR-429
OIP5-AS1	hsa-miR-495-3p
EPC2	hsa-miR-495-3p
OIP5-AS1	hsa-miR-200c-3p
EPC2	hsa-miR-200c-3p
OIP5-AS1	hsa-miR-30b-5p
EPC2	hsa-miR-30b-5p
OIP5-AS1	hsa-miR-25-3p
EPC2	hsa-miR-25-3p
OIP5-AS1	hsa-miR-4465
EPC2	hsa-miR-4465
OIP5-AS1	hsa-miR-141-3p
EPC2	hsa-miR-141-3p
AC108142.1	hsa-miR-519d-3p
AP2B1	hsa-miR-519d-3p
AC108142.1	hsa-miR-302a-3p
AP2B1	hsa-miR-302a-3p
AC108142.1	hsa-miR-185-5p
AP2B1	hsa-miR-185-5p
AC108142.1	hsa-miR-520b
AP2B1	hsa-miR-520b
AC108142.1	hsa-miR-20b-5p
AP2B1	hsa-miR-20b-5p
AC108142.1	hsa-miR-520c-3p
AP2B1	hsa-miR-520c-3p
AC108142.1	hsa-miR-106a-5p
AP2B1	hsa-miR-106a-5p
AC108142.1	hsa-miR-106b-5p
AP2B1	hsa-miR-106b-5p
AC108142.1	hsa-miR-497-5p
AP2B1	hsa-miR-497-5p
AC108142.1	hsa-miR-372-3p
AP2B1	hsa-miR-372-3p
AC108142.1	hsa-miR-302e
AP2B1	hsa-miR-302e
AC108142.1	hsa-miR-302b-3p
AP2B1	hsa-miR-302b-3p
AC108142.1	hsa-miR-373-3p
AP2B1	hsa-miR-373-3p
AC108142.1	hsa-miR-16-5p
AP2B1	hsa-miR-16-5p
AC108142.1	hsa-miR-302c-3p
AP2B1	hsa-miR-302c-3p
AC108142.1	hsa-miR-93-5p
AP2B1	hsa-miR-93-5p
AC108142.1	hsa-miR-195-5p
AP2B1	hsa-miR-195-5p
AC108142.1	hsa-miR-15a-5p
AP2B1	hsa-miR-15a-5p
AC108142.1	hsa-miR-15b-5p
AP2B1	hsa-miR-15b-5p
AC108142.1	hsa-miR-17-5p
AP2B1	hsa-miR-17-5p
AC108142.1	hsa-miR-520d-3p
AP2B1	hsa-miR-520d-3p
AC108142.1	hsa-miR-374b-5p
AP2B1	hsa-miR-374b-5p
AC108142.1	hsa-miR-302d-3p
AP2B1	hsa-miR-302d-3p
AC108142.1	hsa-miR-485-5p
AC108142.1	hsa-miR-20a-5p
AP2B1	hsa-miR-20a-5p
AC108142.1	hsa-miR-374a-5p
AP2B1	hsa-miR-374a-5p
AC108142.1	hsa-miR-520a-3p
AP2B1	hsa-miR-520a-3p
AC108142.1	hsa-miR-520e
AP2B1	hsa-miR-520e
AC108142.1	hsa-miR-424-5p
AP2B1	hsa-miR-424-5p
AC108142.1	hsa-miR-199a-5p
KPNA4	hsa-miR-199a-5p
KPNA4	hsa-miR-519d-3p
KPNA4	hsa-miR-302a-3p
KPNA4	hsa-miR-520b
KPNA4	hsa-miR-20b-5p
KPNA4	hsa-miR-520c-3p
AC108142.1	hsa-miR-199b-5p
KPNA4	hsa-miR-199b-5p
KPNA4	hsa-miR-106a-5p
KPNA4	hsa-miR-106b-5p
KPNA4	hsa-miR-497-5p
KPNA4	hsa-miR-372-3p
KPNA4	hsa-miR-302e
KPNA4	hsa-miR-302b-3p
KPNA4	hsa-miR-373-3p
KPNA4	hsa-miR-16-5p
KPNA4	hsa-miR-302c-3p
KPNA4	hsa-miR-93-5p
KPNA4	hsa-miR-195-5p
KPNA4	hsa-miR-15a-5p
KPNA4	hsa-miR-15b-5p
KPNA4	hsa-miR-17-5p
KPNA4	hsa-miR-520d-3p
KPNA4	hsa-miR-374b-5p
KPNA4	hsa-miR-302d-3p
KPNA4	hsa-miR-20a-5p
KPNA4	hsa-miR-374a-5p
KPNA4	hsa-miR-520a-3p
KPNA4	hsa-miR-520e
KPNA4	hsa-miR-424-5p
RP11-588K22.2	hsa-miR-301a-3p
CAMTA1	hsa-miR-301a-3p
RP11-588K22.2	hsa-miR-301b
CAMTA1	hsa-miR-301b
RP11-588K22.2	hsa-miR-497-5p
RP11-588K22.2	hsa-miR-19b-3p
CAMTA1	hsa-miR-19b-3p
RP11-588K22.2	hsa-miR-130a-3p
CAMTA1	hsa-miR-130a-3p
RP11-588K22.2	hsa-miR-320b
CAMTA1	hsa-miR-320b
RP11-588K22.2	hsa-miR-33a-5p
CAMTA1	hsa-miR-33a-5p
RP11-588K22.2	hsa-miR-424-5p
RP11-588K22.2	hsa-miR-543
CAMTA1	hsa-miR-543
RP11-588K22.2	hsa-miR-33b-5p
CAMTA1	hsa-miR-33b-5p
RP11-588K22.2	hsa-miR-4429
CAMTA1	hsa-miR-4429
RP11-588K22.2	hsa-miR-195-5p
RP11-588K22.2	hsa-miR-15b-5p
RP11-588K22.2	hsa-miR-320d
CAMTA1	hsa-miR-320d
RP11-588K22.2	hsa-miR-3666
CAMTA1	hsa-miR-3666
RP11-588K22.2	hsa-miR-299-3p
CAMTA1	hsa-miR-299-3p
RP11-588K22.2	hsa-miR-320c
CAMTA1	hsa-miR-320c
RP11-588K22.2	hsa-miR-103a-3p
CAMTA1	hsa-miR-103a-3p
RP11-588K22.2	hsa-miR-107
CAMTA1	hsa-miR-107
RP11-588K22.2	hsa-miR-4295
CAMTA1	hsa-miR-4295
RP11-588K22.2	hsa-miR-19a-3p
CAMTA1	hsa-miR-19a-3p
RP11-588K22.2	hsa-miR-454-3p
CAMTA1	hsa-miR-454-3p
RP11-588K22.2	hsa-miR-130b-3p
CAMTA1	hsa-miR-130b-3p
RP11-588K22.2	hsa-miR-320a
CAMTA1	hsa-miR-320a
RP11-588K22.2	hsa-miR-16-5p
RP11-588K22.2	hsa-miR-15a-5p
FBXO11	hsa-miR-26b-5p
FBXO11	hsa-miR-30c-5p
OIP5-AS1	hsa-miR-338-3p
FBXO11	hsa-miR-338-3p
FBXO11	hsa-miR-186-5p
FBXO11	hsa-miR-1297
FBXO11	hsa-miR-30b-5p
FBXO11	hsa-miR-183-5p
FBXO11	hsa-miR-200c-3p
OIP5-AS1	hsa-miR-320d
FBXO11	hsa-miR-320d
FBXO11	hsa-miR-495-3p
FBXO11	hsa-miR-140-5p
FBXO11	hsa-miR-429
FBXO11	hsa-miR-155-5p
FBXO11	hsa-miR-128-3p
OIP5-AS1	hsa-miR-320b
FBXO11	hsa-miR-320b
FBXO11	hsa-miR-4465
OIP5-AS1	hsa-miR-216b-5p
FBXO11	hsa-miR-216b-5p
OIP5-AS1	hsa-miR-320c
FBXO11	hsa-miR-320c
FBXO11	hsa-miR-148b-3p
FBXO11	hsa-miR-25-3p
FBXO11	hsa-miR-363-3p
FBXO11	hsa-miR-448
FBXO11	hsa-miR-200b-3p
FBXO11	hsa-miR-137
FBXO11	hsa-miR-374a-5p
FBXO11	hsa-miR-32-5p
FBXO11	hsa-miR-376b-3p
FBXO11	hsa-miR-217
FBXO11	hsa-miR-367-3p
FBXO11	hsa-miR-376a-3p
FBXO11	hsa-miR-152-3p
FBXO11	hsa-miR-374b-5p
FBXO11	hsa-miR-381-3p
OIP5-AS1	hsa-miR-320a
FBXO11	hsa-miR-320a
FBXO11	hsa-miR-300
FBXO11	hsa-miR-92a-3p
FBXO11	hsa-miR-30e-5p
OIP5-AS1	hsa-miR-4429
FBXO11	hsa-miR-4429
FBXO11	hsa-miR-26a-5p
FBXO11	hsa-miR-153-3p
FBXO11	hsa-miR-30a-5p
FBXO11	hsa-miR-410-3p
FBXO11	hsa-miR-543
FBXO11	hsa-miR-148a-3p
FBXO11	hsa-miR-92b-3p
FBXO11	hsa-miR-129-5p
FBXO11	hsa-miR-203a
FBXO11	hsa-miR-30d-5p
CAMTA1	hsa-miR-20b-5p
CAMTA1	hsa-miR-520b
CAMTA1	hsa-miR-520c-3p
CAMTA1	hsa-miR-106a-5p
CAMTA1	hsa-miR-519d-3p
CAMTA1	hsa-miR-17-5p
CAMTA1	hsa-miR-302d-3p
CAMTA1	hsa-miR-20a-5p
CAMTA1	hsa-miR-374a-5p
CAMTA1	hsa-miR-520a-3p
CAMTA1	hsa-miR-520e
CAMTA1	hsa-miR-302e
CAMTA1	hsa-miR-302c-3p
CAMTA1	hsa-miR-302a-3p
CAMTA1	hsa-miR-106b-5p
CAMTA1	hsa-miR-520d-3p
CAMTA1	hsa-miR-374b-5p
CAMTA1	hsa-miR-372-3p
CAMTA1	hsa-miR-302b-3p
AC108142.1	hsa-miR-205-5p
CAMTA1	hsa-miR-205-5p
CAMTA1	hsa-miR-373-3p
CAMTA1	hsa-miR-93-5p
INTS6	hsa-miR-106a-5p
INTS6	hsa-miR-374a-5p
INTS6	hsa-miR-20a-5p
INTS6	hsa-miR-424-5p
INTS6	hsa-miR-497-5p
INTS6	hsa-miR-520e
INTS6	hsa-miR-520a-3p
INTS6	hsa-miR-106b-5p
INTS6	hsa-miR-520d-3p
INTS6	hsa-miR-17-5p
INTS6	hsa-miR-302a-3p
INTS6	hsa-miR-520c-3p
INTS6	hsa-miR-20b-5p
INTS6	hsa-miR-520b
INTS6	hsa-miR-374b-5p
INTS6	hsa-miR-302d-3p
INTS6	hsa-miR-16-5p
INTS6	hsa-miR-373-3p
INTS6	hsa-miR-15b-5p
INTS6	hsa-miR-15a-5p
INTS6	hsa-miR-195-5p
INTS6	hsa-miR-93-5p
INTS6	hsa-miR-302c-3p
INTS6	hsa-miR-519d-3p
INTS6	hsa-miR-372-3p
INTS6	hsa-miR-302b-3p
INTS6	hsa-miR-302e
ANKRD29	hsa-miR-374a-5p
ANKRD29	hsa-miR-106a-5p
ANKRD29	hsa-miR-20a-5p
ANKRD29	hsa-miR-106b-5p
ANKRD29	hsa-miR-520e
ANKRD29	hsa-miR-520a-3p
ANKRD29	hsa-miR-424-5p
ANKRD29	hsa-miR-497-5p
ANKRD29	hsa-miR-302a-3p
ANKRD29	hsa-miR-17-5p
ANKRD29	hsa-miR-520d-3p
ANKRD29	hsa-miR-520b
ANKRD29	hsa-miR-20b-5p
ANKRD29	hsa-miR-302d-3p
ANKRD29	hsa-miR-374b-5p
ANKRD29	hsa-miR-520c-3p
ANKRD29	hsa-miR-16-5p
ANKRD29	hsa-miR-373-3p
ANKRD29	hsa-miR-93-5p
ANKRD29	hsa-miR-302c-3p
ANKRD29	hsa-miR-15b-5p
ANKRD29	hsa-miR-195-5p
ANKRD29	hsa-miR-15a-5p
ANKRD29	hsa-miR-519d-3p
ANKRD29	hsa-miR-372-3p
ANKRD29	hsa-miR-302e
ANKRD29	hsa-miR-302b-3p
MED13L	hsa-miR-302d-3p
MED13L	hsa-miR-374b-5p
MED13L	hsa-miR-17-5p
MED13L	hsa-miR-520d-3p
MED13L	hsa-miR-520a-3p
MED13L	hsa-miR-520e
AC108142.1	hsa-miR-4306
MED13L	hsa-miR-4306
AC108142.1	hsa-miR-4644
MED13L	hsa-miR-4644
MED13L	hsa-miR-20a-5p
MED13L	hsa-miR-374a-5p
MED13L	hsa-miR-302e
MED13L	hsa-miR-302b-3p
MED13L	hsa-miR-205-5p
MED13L	hsa-miR-372-3p
MED13L	hsa-miR-302c-3p
MED13L	hsa-miR-93-5p
MED13L	hsa-miR-373-3p
MED13L	hsa-miR-20b-5p
MED13L	hsa-miR-520b
MED13L	hsa-miR-520c-3p
MED13L	hsa-miR-302a-3p
MED13L	hsa-miR-185-5p
MED13L	hsa-miR-106b-5p
MED13L	hsa-miR-106a-5p
MED13L	hsa-miR-519d-3p
SPATS2	hsa-miR-519d-3p
SPATS2	hsa-miR-106b-5p
SPATS2	hsa-miR-106a-5p
SPATS2	hsa-miR-520c-3p
SPATS2	hsa-miR-520b
SPATS2	hsa-miR-20b-5p
SPATS2	hsa-miR-185-5p
SPATS2	hsa-miR-302a-3p
SPATS2	hsa-miR-93-5p
SPATS2	hsa-miR-302c-3p
SPATS2	hsa-miR-373-3p
SPATS2	hsa-miR-302b-3p
SPATS2	hsa-miR-302e
SPATS2	hsa-miR-372-3p
SPATS2	hsa-miR-520e
SPATS2	hsa-miR-520a-3p
SPATS2	hsa-miR-20a-5p
SPATS2	hsa-miR-302d-3p
SPATS2	hsa-miR-520d-3p
SPATS2	hsa-miR-17-5p
SERTAD2	hsa-miR-20a-5p
SERTAD2	hsa-miR-374a-5p
SERTAD2	hsa-miR-520a-3p
SERTAD2	hsa-miR-520e
SERTAD2	hsa-miR-520d-3p
SERTAD2	hsa-miR-17-5p
SERTAD2	hsa-miR-302d-3p
SERTAD2	hsa-miR-374b-5p
SERTAD2	hsa-miR-373-3p
SERTAD2	hsa-miR-16-5p
SERTAD2	hsa-miR-195-5p
SERTAD2	hsa-miR-15b-5p
SERTAD2	hsa-miR-302c-3p
SERTAD2	hsa-miR-93-5p
SERTAD2	hsa-miR-372-3p
SERTAD2	hsa-miR-302b-3p
SERTAD2	hsa-miR-205-5p
SERTAD2	hsa-miR-302e
SERTAD2	hsa-miR-106a-5p
SERTAD2	hsa-miR-106b-5p
SERTAD2	hsa-miR-302a-3p
SERTAD2	hsa-miR-520c-3p
SERTAD2	hsa-miR-20b-5p
SERTAD2	hsa-miR-520b
SERTAD2	hsa-miR-519d-3p
RFX7	hsa-miR-30d-5p
RFX7	hsa-miR-18b-5p
RFX7	hsa-miR-203a
OIP5-AS1	hsa-miR-216a-5p
RFX7	hsa-miR-216a-5p
RFX7	hsa-miR-129-5p
RFX7	hsa-miR-92b-3p
RFX7	hsa-miR-148a-3p
RFX7	hsa-miR-543
RFX7	hsa-miR-410-3p
RFX7	hsa-miR-30a-5p
RFX7	hsa-miR-26a-5p
RFX7	hsa-miR-30e-5p
RFX7	hsa-miR-422a
RFX7	hsa-miR-92a-3p
RFX7	hsa-miR-340-5p
OIP5-AS1	hsa-miR-29b-3p
RFX7	hsa-miR-29b-3p
RFX7	hsa-miR-374b-5p
RFX7	hsa-miR-152-3p
RFX7	hsa-miR-367-3p
RFX7	hsa-miR-217
RFX7	hsa-miR-32-5p
RFX7	hsa-miR-374a-5p
OIP5-AS1	hsa-miR-7-5p
RFX7	hsa-miR-7-5p
RFX7	hsa-miR-137
RFX7	hsa-miR-200b-3p
RFX7	hsa-miR-363-3p
RFX7	hsa-miR-25-3p
RFX7	hsa-miR-148b-3p
OIP5-AS1	hsa-miR-29c-3p
RFX7	hsa-miR-29c-3p
RFX7	hsa-miR-4465
OIP5-AS1	hsa-miR-421
RFX7	hsa-miR-421
RFX7	hsa-miR-141-3p
RFX7	hsa-miR-429
RFX7	hsa-miR-200a-3p
RFX7	hsa-miR-140-5p
RFX7	hsa-miR-378a-3p
OIP5-AS1	hsa-miR-455-5p
RFX7	hsa-miR-455-5p
RFX7	hsa-miR-495-3p
RFX7	hsa-miR-200c-3p
RFX7	hsa-miR-30b-5p
RFX7	hsa-miR-1297
OIP5-AS1	hsa-miR-29a-3p
RFX7	hsa-miR-29a-3p
RFX7	hsa-miR-30c-5p
RFX7	hsa-miR-26b-5p
BCL11A	hsa-miR-376b-3p
BCL11A	hsa-miR-448
BCL11A	hsa-miR-374a-5p
BCL11A	hsa-miR-340-5p
BCL11A	hsa-miR-367-3p
BCL11A	hsa-miR-30e-5p
BCL11A	hsa-miR-30a-5p
BCL11A	hsa-miR-153-3p
BCL11A	hsa-miR-30d-5p
BCL11A	hsa-miR-18b-5p
BCL11A	hsa-miR-92b-3p
BCL11A	hsa-miR-148a-3p
BCL11A	hsa-miR-543
BCL11A	hsa-miR-1297
BCL11A	hsa-miR-183-5p
BCL11A	hsa-miR-30c-5p
BCL11A	hsa-miR-26b-5p
OIP5-AS1	hsa-miR-218-5p
BCL11A	hsa-miR-140-5p
BCL11A	hsa-miR-128-3p
BCL11A	hsa-miR-155-5p
OIP5-AS1	hsa-miR-22-3p
BCL11A	hsa-miR-22-3p
BCL11A	hsa-miR-148b-3p
BCL11A	hsa-miR-32-5p
BCL11A	hsa-miR-137
BCL11A	hsa-miR-363-3p
BCL11A	hsa-miR-381-3p
BCL11A	hsa-miR-374b-5p
BCL11A	hsa-miR-29b-3p
BCL11A	hsa-miR-217
BCL11A	hsa-miR-376a-3p
BCL11A	hsa-miR-152-3p
BCL11A	hsa-miR-26a-5p
BCL11A	hsa-miR-92a-3p
BCL11A	hsa-miR-300
BCL11A	hsa-miR-129-5p
BCL11A	hsa-miR-410-3p
BCL11A	hsa-miR-30b-5p
BCL11A	hsa-miR-338-3p
BCL11A	hsa-miR-29a-3p
BCL11A	hsa-miR-495-3p
BCL11A	hsa-miR-29c-3p
BCL11A	hsa-miR-4465
BCL11A	hsa-miR-25-3p
ANKRD13C	hsa-miR-519d-3p
ANKRD13C	hsa-miR-199a-5p
ANKRD13C	hsa-miR-302a-3p
ANKRD13C	hsa-miR-520b
ANKRD13C	hsa-miR-20b-5p
ANKRD13C	hsa-miR-199b-5p
ANKRD13C	hsa-miR-520c-3p
ANKRD13C	hsa-miR-106a-5p
ANKRD13C	hsa-miR-106b-5p
ANKRD13C	hsa-miR-372-3p
ANKRD13C	hsa-miR-302e
ANKRD13C	hsa-miR-302b-3p
ANKRD13C	hsa-miR-373-3p
ANKRD13C	hsa-miR-93-5p
ANKRD13C	hsa-miR-302c-3p
ANKRD13C	hsa-miR-15b-5p
ANKRD13C	hsa-miR-15a-5p
ANKRD13C	hsa-miR-17-5p
ANKRD13C	hsa-miR-520d-3p
ANKRD13C	hsa-miR-302d-3p
ANKRD13C	hsa-miR-374b-5p
ANKRD13C	hsa-miR-374a-5p
ANKRD13C	hsa-miR-20a-5p
ANKRD13C	hsa-miR-520a-3p
ANKRD13C	hsa-miR-520e
PDPR	hsa-miR-520c-3p
PDPR	hsa-miR-520b
PDPR	hsa-miR-20b-5p
PDPR	hsa-miR-302a-3p
PDPR	hsa-miR-497-5p
PDPR	hsa-miR-106b-5p
PDPR	hsa-miR-106a-5p
PDPR	hsa-miR-519d-3p
PDPR	hsa-miR-302d-3p
PDPR	hsa-miR-520d-3p
PDPR	hsa-miR-17-5p
PDPR	hsa-miR-424-5p
PDPR	hsa-miR-520a-3p
PDPR	hsa-miR-520e
PDPR	hsa-miR-20a-5p
PDPR	hsa-miR-302b-3p
PDPR	hsa-miR-302e
PDPR	hsa-miR-372-3p
PDPR	hsa-miR-15b-5p
PDPR	hsa-miR-195-5p
PDPR	hsa-miR-15a-5p
PDPR	hsa-miR-93-5p
PDPR	hsa-miR-302c-3p
PDPR	hsa-miR-16-5p
PDPR	hsa-miR-373-3p
ELK4	hsa-miR-20a-5p
ELK4	hsa-miR-520a-3p
ELK4	hsa-miR-520e
ELK4	hsa-miR-424-5p
ELK4	hsa-miR-17-5p
ELK4	hsa-miR-520d-3p
ELK4	hsa-miR-302d-3p
ELK4	hsa-miR-16-5p
ELK4	hsa-miR-373-3p
ELK4	hsa-miR-93-5p
ELK4	hsa-miR-302c-3p
ELK4	hsa-miR-15b-5p
ELK4	hsa-miR-15a-5p
ELK4	hsa-miR-195-5p
ELK4	hsa-miR-372-3p
ELK4	hsa-miR-302e
ELK4	hsa-miR-302b-3p
ELK4	hsa-miR-106a-5p
ELK4	hsa-miR-106b-5p
ELK4	hsa-miR-497-5p
ELK4	hsa-miR-302a-3p
ELK4	hsa-miR-20b-5p
ELK4	hsa-miR-520b
ELK4	hsa-miR-520c-3p
ELK4	hsa-miR-519d-3p
REEP3	hsa-miR-372-3p
REEP3	hsa-miR-302b-3p
REEP3	hsa-miR-302e
REEP3	hsa-miR-373-3p
REEP3	hsa-miR-16-5p
REEP3	hsa-miR-195-5p
REEP3	hsa-miR-15a-5p
REEP3	hsa-miR-15b-5p
REEP3	hsa-miR-302c-3p
REEP3	hsa-miR-93-5p
REEP3	hsa-miR-520d-3p
REEP3	hsa-miR-17-5p
REEP3	hsa-miR-302d-3p
REEP3	hsa-miR-20a-5p
REEP3	hsa-miR-424-5p
REEP3	hsa-miR-520e
REEP3	hsa-miR-520a-3p
REEP3	hsa-miR-519d-3p
REEP3	hsa-miR-302a-3p
REEP3	hsa-miR-520c-3p
REEP3	hsa-miR-520b
REEP3	hsa-miR-20b-5p
REEP3	hsa-miR-106a-5p
REEP3	hsa-miR-497-5p
REEP3	hsa-miR-106b-5p
MFAP3L	hsa-miR-519d-3p
MFAP3L	hsa-miR-106a-5p
MFAP3L	hsa-miR-106b-5p
MFAP3L	hsa-miR-497-5p
MFAP3L	hsa-miR-302a-3p
MFAP3L	hsa-miR-520b
MFAP3L	hsa-miR-20b-5p
MFAP3L	hsa-miR-520c-3p
MFAP3L	hsa-miR-16-5p
MFAP3L	hsa-miR-373-3p
MFAP3L	hsa-miR-93-5p
MFAP3L	hsa-miR-302c-3p
MFAP3L	hsa-miR-15b-5p
MFAP3L	hsa-miR-195-5p
MFAP3L	hsa-miR-15a-5p
MFAP3L	hsa-miR-372-3p
MFAP3L	hsa-miR-302e
MFAP3L	hsa-miR-302b-3p
MFAP3L	hsa-miR-20a-5p
MFAP3L	hsa-miR-520a-3p
MFAP3L	hsa-miR-520e
MFAP3L	hsa-miR-424-5p
MFAP3L	hsa-miR-17-5p
MFAP3L	hsa-miR-520d-3p
MFAP3L	hsa-miR-302d-3p
AC005154.6	hsa-miR-320d
RNF138	hsa-miR-320d
AC005154.6	hsa-miR-200c-3p
RNF138	hsa-miR-200c-3p
AC005154.6	hsa-miR-429
RNF138	hsa-miR-429
AC005154.6	hsa-miR-29a-3p
RNF138	hsa-miR-29a-3p
AC005154.6	hsa-miR-186-5p
AC005154.6	hsa-miR-497-5p
RNF138	hsa-miR-497-5p
AC005154.6	hsa-miR-320c
RNF138	hsa-miR-320c
AC005154.6	hsa-miR-494-3p
RNF138	hsa-miR-494-3p
AC005154.6	hsa-miR-320b
RNF138	hsa-miR-320b
AC005154.6	hsa-miR-29c-3p
RNF138	hsa-miR-29c-3p
AC005154.6	hsa-miR-653-5p
RNF138	hsa-miR-653-5p
AC005154.6	hsa-miR-122-5p
RNF138	hsa-miR-122-5p
AC005154.6	hsa-miR-29b-3p
RNF138	hsa-miR-29b-3p
AC005154.6	hsa-miR-200b-3p
RNF138	hsa-miR-200b-3p
AC005154.6	hsa-miR-424-5p
RNF138	hsa-miR-424-5p
AC005154.6	hsa-miR-543
RNF138	hsa-miR-543
AC005154.6	hsa-miR-181c-5p
RNF138	hsa-miR-181c-5p
AC005154.6	hsa-miR-16-5p
RNF138	hsa-miR-16-5p
AC005154.6	hsa-miR-320a
RNF138	hsa-miR-320a
AC005154.6	hsa-miR-15b-5p
RNF138	hsa-miR-15b-5p
AC005154.6	hsa-miR-195-5p
RNF138	hsa-miR-195-5p
AC005154.6	hsa-miR-15a-5p
RNF138	hsa-miR-15a-5p
WDFY3	hsa-miR-30c-5p
WDFY3	hsa-miR-186-5p
OIP5-AS1	hsa-miR-378d
WDFY3	hsa-miR-378d
WDFY3	hsa-miR-1297
WDFY3	hsa-miR-30b-5p
WDFY3	hsa-miR-455-5p
WDFY3	hsa-miR-378a-3p
WDFY3	hsa-miR-140-5p
WDFY3	hsa-miR-155-5p
OIP5-AS1	hsa-miR-378h
WDFY3	hsa-miR-378h
WDFY3	hsa-miR-141-3p
WDFY3	hsa-miR-18a-5p
WDFY3	hsa-miR-29c-3p
WDFY3	hsa-miR-4465
OIP5-AS1	hsa-miR-653-5p
WDFY3	hsa-miR-653-5p
OIP5-AS1	hsa-miR-378b
WDFY3	hsa-miR-378b
WDFY3	hsa-miR-216b-5p
WDFY3	hsa-miR-25-3p
WDFY3	hsa-miR-22-3p
WDFY3	hsa-miR-448
WDFY3	hsa-miR-363-3p
WDFY3	hsa-miR-32-5p
WDFY3	hsa-miR-376b-3p
OIP5-AS1	hsa-miR-378i
WDFY3	hsa-miR-378i
OIP5-AS1	hsa-miR-378f
WDFY3	hsa-miR-378f
WDFY3	hsa-miR-367-3p
WDFY3	hsa-miR-29b-3p
OIP5-AS1	hsa-miR-378c
WDFY3	hsa-miR-378c
WDFY3	hsa-miR-422a
WDFY3	hsa-miR-92a-3p
WDFY3	hsa-miR-30e-5p
OIP5-AS1	hsa-miR-378e
WDFY3	hsa-miR-378e
WDFY3	hsa-miR-26a-5p
WDFY3	hsa-miR-153-3p
WDFY3	hsa-miR-30a-5p
WDFY3	hsa-miR-92b-3p
WDFY3	hsa-miR-543
WDFY3	hsa-miR-216a-5p
WDFY3	hsa-miR-129-5p
WDFY3	hsa-miR-18b-5p
WDFY3	hsa-miR-30d-5p
WDFY3	hsa-miR-203a
SP1	hsa-miR-374a-5p
SP1	hsa-miR-20a-5p
SP1	hsa-miR-424-5p
SP1	hsa-miR-520a-3p
SP1	hsa-miR-520e
SP1	hsa-miR-17-5p
SP1	hsa-miR-302d-3p
SP1	hsa-miR-302c-3p
SP1	hsa-miR-302e
SP1	hsa-miR-106a-5p
SP1	hsa-miR-199b-5p
SP1	hsa-miR-520c-3p
SP1	hsa-miR-520b
SP1	hsa-miR-20b-5p
SP1	hsa-miR-519d-3p
SP1	hsa-miR-520d-3p
SP1	hsa-miR-374b-5p
SP1	hsa-miR-373-3p
SP1	hsa-miR-302b-3p
SP1	hsa-miR-106b-5p
SP1	hsa-miR-185-5p
SP1	hsa-miR-302a-3p
SP1	hsa-miR-199a-5p
KPNA3	hsa-miR-519d-3p
KPNA3	hsa-miR-302a-3p
KPNA3	hsa-miR-20b-5p
KPNA3	hsa-miR-520b
KPNA3	hsa-miR-520c-3p
KPNA3	hsa-miR-106a-5p
KPNA3	hsa-miR-106b-5p
KPNA3	hsa-miR-497-5p
KPNA3	hsa-miR-372-3p
KPNA3	hsa-miR-205-5p
KPNA3	hsa-miR-373-3p
KPNA3	hsa-miR-16-5p
KPNA3	hsa-miR-93-5p
KPNA3	hsa-miR-15a-5p
KPNA3	hsa-miR-195-5p
KPNA3	hsa-miR-15b-5p
KPNA3	hsa-miR-17-5p
KPNA3	hsa-miR-520d-3p
KPNA3	hsa-miR-302d-3p
KPNA3	hsa-miR-4306
KPNA3	hsa-miR-20a-5p
KPNA3	hsa-miR-520e
KPNA3	hsa-miR-520a-3p
KPNA3	hsa-miR-424-5p
HERC3	hsa-miR-129-5p
HERC3	hsa-miR-18b-5p
HERC3	hsa-miR-30d-5p
HERC3	hsa-miR-410-3p
HERC3	hsa-miR-92b-3p
HERC3	hsa-miR-543
HERC3	hsa-miR-30e-5p
HERC3	hsa-miR-26a-5p
HERC3	hsa-miR-153-3p
HERC3	hsa-miR-30a-5p
HERC3	hsa-miR-422a
HERC3	hsa-miR-92a-3p
HERC3	hsa-miR-300
HERC3	hsa-miR-381-3p
HERC3	hsa-miR-374b-5p
HERC3	hsa-miR-29b-3p
HERC3	hsa-miR-340-5p
HERC3	hsa-miR-217
HERC3	hsa-miR-367-3p
HERC3	hsa-miR-32-5p
HERC3	hsa-miR-448
HERC3	hsa-miR-137
HERC3	hsa-miR-200b-3p
HERC3	hsa-miR-363-3p
HERC3	hsa-miR-374a-5p
HERC3	hsa-miR-7-5p
HERC3	hsa-miR-25-3p
HERC3	hsa-miR-29c-3p
HERC3	hsa-miR-18a-5p
HERC3	hsa-miR-378a-3p
HERC3	hsa-miR-128-3p
HERC3	hsa-miR-429
HERC3	hsa-miR-200c-3p
HERC3	hsa-miR-495-3p
HERC3	hsa-miR-1297
HERC3	hsa-miR-30b-5p
HERC3	hsa-miR-30c-5p
HERC3	hsa-miR-186-5p
HERC3	hsa-miR-338-3p
HERC3	hsa-miR-26b-5p
HERC3	hsa-miR-29a-3p
BPTF	hsa-miR-16-5p
BPTF	hsa-miR-320a
BPTF	hsa-miR-15b-5p
BPTF	hsa-miR-15a-5p
BPTF	hsa-miR-195-5p
BPTF	hsa-miR-454-3p
BPTF	hsa-miR-130b-3p
BPTF	hsa-miR-424-5p
RP11-588K22.2	hsa-miR-376b-3p
BPTF	hsa-miR-376b-3p
RP11-588K22.2	hsa-miR-376a-3p
BPTF	hsa-miR-376a-3p
BPTF	hsa-miR-4295
BPTF	hsa-miR-19a-3p
BPTF	hsa-miR-320b
BPTF	hsa-miR-320c
BPTF	hsa-miR-19b-3p
BPTF	hsa-miR-130a-3p
BPTF	hsa-miR-301b
BPTF	hsa-miR-497-5p
BPTF	hsa-miR-3666
BPTF	hsa-miR-301a-3p
BPTF	hsa-miR-320d
PROSC	hsa-miR-33a-5p
PROSC	hsa-miR-301b
PROSC	hsa-miR-497-5p
PROSC	hsa-miR-424-5p
PROSC	hsa-miR-301a-3p
PROSC	hsa-miR-3666
PROSC	hsa-miR-320d
PROSC	hsa-miR-4295
PROSC	hsa-miR-33b-5p
PROSC	hsa-miR-107
PROSC	hsa-miR-320b
PROSC	hsa-miR-320a
PROSC	hsa-miR-103a-3p
PROSC	hsa-miR-16-5p
PROSC	hsa-miR-15a-5p
PROSC	hsa-miR-195-5p
PROSC	hsa-miR-15b-5p
PROSC	hsa-miR-454-3p
PROSC	hsa-miR-320c
PROSC	hsa-miR-130b-3p
PROSC	hsa-miR-130a-3p
FBXO11	hsa-miR-106a-5p
FBXO11	hsa-miR-106b-5p
FBXO11	hsa-miR-302a-3p
FBXO11	hsa-miR-20b-5p
FBXO11	hsa-miR-520b
FBXO11	hsa-miR-520c-3p
FBXO11	hsa-miR-199b-5p
FBXO11	hsa-miR-519d-3p
FBXO11	hsa-miR-20a-5p
FBXO11	hsa-miR-520e
FBXO11	hsa-miR-520a-3p
FBXO11	hsa-miR-17-5p
FBXO11	hsa-miR-520d-3p
FBXO11	hsa-miR-302d-3p
FBXO11	hsa-miR-373-3p
FBXO11	hsa-miR-302c-3p
FBXO11	hsa-miR-93-5p
FBXO11	hsa-miR-372-3p
FBXO11	hsa-miR-302e
FBXO11	hsa-miR-302b-3p
CAMTA1	hsa-miR-186-5p
AC005154.6	hsa-miR-181b-5p
CAMTA1	hsa-miR-181b-5p
CAMTA1	hsa-miR-181c-5p
AC005154.6	hsa-miR-4429
AC005154.6	hsa-miR-181a-5p
CAMTA1	hsa-miR-181a-5p
CAMTA1	hsa-miR-29c-3p
AC005154.6	hsa-miR-181d-5p
CAMTA1	hsa-miR-181d-5p
CAMTA1	hsa-miR-122-5p
CAMTA1	hsa-miR-29b-3p
NUCKS1	hsa-miR-25-3p
NUCKS1	hsa-miR-216b-5p
NUCKS1	hsa-miR-141-3p
NUCKS1	hsa-miR-335-5p
NUCKS1	hsa-miR-29c-3p
NUCKS1	hsa-miR-421
NUCKS1	hsa-miR-4465
NUCKS1	hsa-miR-495-3p
NUCKS1	hsa-miR-200a-3p
NUCKS1	hsa-miR-140-5p
NUCKS1	hsa-miR-29a-3p
NUCKS1	hsa-miR-186-5p
NUCKS1	hsa-miR-30c-5p
NUCKS1	hsa-miR-26b-5p
NUCKS1	hsa-miR-30b-5p
NUCKS1	hsa-miR-1297
OIP5-AS1	hsa-miR-28-5p
NUCKS1	hsa-miR-28-5p
NUCKS1	hsa-miR-92b-3p
NUCKS1	hsa-miR-223-3p
NUCKS1	hsa-miR-543
NUCKS1	hsa-miR-30d-5p
NUCKS1	hsa-miR-203a
NUCKS1	hsa-miR-216a-5p
NUCKS1	hsa-miR-92a-3p
NUCKS1	hsa-miR-300
NUCKS1	hsa-miR-30a-5p
NUCKS1	hsa-miR-26a-5p
NUCKS1	hsa-miR-30e-5p
NUCKS1	hsa-miR-367-3p
OIP5-AS1	hsa-miR-143-3p
NUCKS1	hsa-miR-143-3p
NUCKS1	hsa-miR-29b-3p
NUCKS1	hsa-miR-340-5p
NUCKS1	hsa-miR-381-3p
NUCKS1	hsa-miR-7-5p
NUCKS1	hsa-miR-137
NUCKS1	hsa-miR-448
NUCKS1	hsa-miR-363-3p
NUCKS1	hsa-miR-32-5p
NUCKS1	hsa-miR-376b-3p
SERBP1	hsa-miR-320c
SERBP1	hsa-miR-130a-3p
SERBP1	hsa-miR-320b
SERBP1	hsa-miR-103a-3p
SERBP1	hsa-miR-320d
SERBP1	hsa-miR-301a-3p
SERBP1	hsa-miR-3666
SERBP1	hsa-miR-301b
SERBP1	hsa-miR-497-5p
SERBP1	hsa-miR-454-3p
SERBP1	hsa-miR-543
SERBP1	hsa-miR-130b-3p
SERBP1	hsa-miR-320a
SERBP1	hsa-miR-16-5p
SERBP1	hsa-miR-4429
SERBP1	hsa-miR-195-5p
SERBP1	hsa-miR-15a-5p
SERBP1	hsa-miR-15b-5p
SERBP1	hsa-miR-4295
SERBP1	hsa-miR-424-5p
PIP4K2A	hsa-miR-302c-3p
PIP4K2A	hsa-miR-93-5p
PIP4K2A	hsa-miR-373-3p
PIP4K2A	hsa-miR-302b-3p
PIP4K2A	hsa-miR-302e
PIP4K2A	hsa-miR-372-3p
PIP4K2A	hsa-miR-519d-3p
PIP4K2A	hsa-miR-520e
PIP4K2A	hsa-miR-520a-3p
PIP4K2A	hsa-miR-106b-5p
PIP4K2A	hsa-miR-20a-5p
PIP4K2A	hsa-miR-374a-5p
PIP4K2A	hsa-miR-106a-5p
PIP4K2A	hsa-miR-520c-3p
PIP4K2A	hsa-miR-374b-5p
PIP4K2A	hsa-miR-302d-3p
PIP4K2A	hsa-miR-20b-5p
PIP4K2A	hsa-miR-520b
PIP4K2A	hsa-miR-520d-3p
PIP4K2A	hsa-miR-17-5p
PIP4K2A	hsa-miR-302a-3p
SETD7	hsa-miR-302a-3p
SETD7	hsa-miR-106b-5p
SETD7	hsa-miR-374b-5p
SETD7	hsa-miR-520d-3p
SETD7	hsa-miR-302b-3p
SETD7	hsa-miR-372-3p
SETD7	hsa-miR-93-5p
SETD7	hsa-miR-373-3p
SETD7	hsa-miR-520b
SETD7	hsa-miR-20b-5p
SETD7	hsa-miR-520c-3p
SETD7	hsa-miR-199b-5p
SETD7	hsa-miR-106a-5p
SETD7	hsa-miR-519d-3p
SETD7	hsa-miR-302d-3p
SETD7	hsa-miR-17-5p
SETD7	hsa-miR-520e
SETD7	hsa-miR-520a-3p
SETD7	hsa-miR-20a-5p
SETD7	hsa-miR-374a-5p
SETD7	hsa-miR-302e
SETD7	hsa-miR-302c-3p
BPTF	hsa-miR-373-3p
BPTF	hsa-miR-93-5p
BPTF	hsa-miR-372-3p
BPTF	hsa-miR-205-5p
BPTF	hsa-miR-374a-5p
BPTF	hsa-miR-20a-5p
BPTF	hsa-miR-520e
BPTF	hsa-miR-520d-3p
BPTF	hsa-miR-17-5p
BPTF	hsa-miR-374b-5p
BPTF	hsa-miR-519d-3p
BPTF	hsa-miR-106b-5p
BPTF	hsa-miR-185-5p
BPTF	hsa-miR-520c-3p
BPTF	hsa-miR-20b-5p
BPTF	hsa-miR-520b
EPC2	hsa-miR-302d-3p
EPC2	hsa-miR-17-5p
EPC2	hsa-miR-520e
EPC2	hsa-miR-520a-3p
EPC2	hsa-miR-20a-5p
EPC2	hsa-miR-302e
EPC2	hsa-miR-302c-3p
EPC2	hsa-miR-520c-3p
EPC2	hsa-miR-520b
EPC2	hsa-miR-20b-5p
EPC2	hsa-miR-106a-5p
EPC2	hsa-miR-519d-3p
EPC2	hsa-miR-520d-3p
EPC2	hsa-miR-302b-3p
EPC2	hsa-miR-205-5p
EPC2	hsa-miR-372-3p
EPC2	hsa-miR-93-5p
EPC2	hsa-miR-373-3p
EPC2	hsa-miR-302a-3p
EPC2	hsa-miR-106b-5p
KLF3	hsa-miR-520c-3p
KLF3	hsa-miR-20b-5p
KLF3	hsa-miR-520b
KLF3	hsa-miR-302a-3p
KLF3	hsa-miR-106b-5p
KLF3	hsa-miR-106a-5p
KLF3	hsa-miR-519d-3p
KLF3	hsa-miR-302d-3p
KLF3	hsa-miR-374b-5p
KLF3	hsa-miR-520d-3p
KLF3	hsa-miR-17-5p
KLF3	hsa-miR-520e
KLF3	hsa-miR-520a-3p
KLF3	hsa-miR-374a-5p
KLF3	hsa-miR-20a-5p
KLF3	hsa-miR-302b-3p
KLF3	hsa-miR-302e
KLF3	hsa-miR-372-3p
KLF3	hsa-miR-93-5p
KLF3	hsa-miR-302c-3p
KLF3	hsa-miR-373-3p
CENPQ	hsa-miR-519d-3p
CENPQ	hsa-miR-106a-5p
CENPQ	hsa-miR-106b-5p
CENPQ	hsa-miR-302a-3p
CENPQ	hsa-miR-520c-3p
CENPQ	hsa-miR-520b
CENPQ	hsa-miR-20b-5p
CENPQ	hsa-miR-373-3p
CENPQ	hsa-miR-15b-5p
CENPQ	hsa-miR-302c-3p
CENPQ	hsa-miR-93-5p
CENPQ	hsa-miR-372-3p
CENPQ	hsa-miR-302b-3p
CENPQ	hsa-miR-302e
CENPQ	hsa-miR-20a-5p
CENPQ	hsa-miR-374a-5p
CENPQ	hsa-miR-520a-3p
CENPQ	hsa-miR-520e
CENPQ	hsa-miR-520d-3p
CENPQ	hsa-miR-17-5p
CENPQ	hsa-miR-374b-5p
CENPQ	hsa-miR-302d-3p
ZSCAN12	hsa-miR-17-5p
ZSCAN12	hsa-miR-520d-3p
ZSCAN12	hsa-miR-374b-5p
ZSCAN12	hsa-miR-302d-3p
ZSCAN12	hsa-miR-374a-5p
ZSCAN12	hsa-miR-20a-5p
ZSCAN12	hsa-miR-520a-3p
ZSCAN12	hsa-miR-520e
ZSCAN12	hsa-miR-372-3p
ZSCAN12	hsa-miR-302e
ZSCAN12	hsa-miR-302b-3p
ZSCAN12	hsa-miR-373-3p
ZSCAN12	hsa-miR-93-5p
ZSCAN12	hsa-miR-302c-3p
ZSCAN12	hsa-miR-302a-3p
ZSCAN12	hsa-miR-185-5p
ZSCAN12	hsa-miR-20b-5p
ZSCAN12	hsa-miR-520b
ZSCAN12	hsa-miR-520c-3p
ZSCAN12	hsa-miR-106a-5p
ZSCAN12	hsa-miR-106b-5p
ZSCAN12	hsa-miR-519d-3p
KLHL28	hsa-miR-374a-5p
KLHL28	hsa-miR-20a-5p
KLHL28	hsa-miR-520a-3p
KLHL28	hsa-miR-520e
KLHL28	hsa-miR-17-5p
KLHL28	hsa-miR-520d-3p
KLHL28	hsa-miR-374b-5p
KLHL28	hsa-miR-302d-3p
KLHL28	hsa-miR-373-3p
KLHL28	hsa-miR-93-5p
KLHL28	hsa-miR-302c-3p
KLHL28	hsa-miR-15b-5p
KLHL28	hsa-miR-372-3p
KLHL28	hsa-miR-302e
KLHL28	hsa-miR-302b-3p
KLHL28	hsa-miR-106a-5p
KLHL28	hsa-miR-106b-5p
KLHL28	hsa-miR-302a-3p
KLHL28	hsa-miR-20b-5p
KLHL28	hsa-miR-520b
KLHL28	hsa-miR-520c-3p
KLHL28	hsa-miR-519d-3p
AC016747.3	hsa-miR-30a-5p
GALNT1	hsa-miR-30a-5p
AC016747.3	hsa-miR-30e-5p
GALNT1	hsa-miR-30e-5p
AC016747.3	hsa-miR-30d-5p
GALNT1	hsa-miR-30d-5p
AC016747.3	hsa-miR-214-3p
GALNT1	hsa-miR-214-3p
AC016747.3	hsa-miR-107
GALNT1	hsa-miR-107
AC016747.3	hsa-miR-503-5p
GALNT1	hsa-miR-503-5p
AC016747.3	hsa-miR-3619-5p
GALNT1	hsa-miR-3619-5p
AC016747.3	hsa-miR-193b-3p
GALNT1	hsa-miR-193b-3p
AC016747.3	hsa-miR-103a-3p
GALNT1	hsa-miR-103a-3p
AC016747.3	hsa-miR-761
GALNT1	hsa-miR-761
AC016747.3	hsa-miR-494-3p
GALNT1	hsa-miR-494-3p
AC016747.3	hsa-miR-30c-5p
GALNT1	hsa-miR-30c-5p
AC016747.3	hsa-miR-30b-5p
GALNT1	hsa-miR-30b-5p
AC016747.3	hsa-miR-876-5p
GALNT1	hsa-miR-876-5p
AC016747.3	hsa-miR-193a-3p
GALNT1	hsa-miR-193a-3p
RP11-218M22.1	hsa-miR-16-5p
CHD6	hsa-miR-16-5p
RP11-218M22.1	hsa-miR-15b-5p
CHD6	hsa-miR-15b-5p
RP11-218M22.1	hsa-miR-195-5p
CHD6	hsa-miR-195-5p
RP11-218M22.1	hsa-miR-15a-5p
CHD6	hsa-miR-15a-5p
RP11-218M22.1	hsa-miR-19a-3p
CHD6	hsa-miR-19a-3p
RP11-218M22.1	hsa-miR-224-5p
CHD6	hsa-miR-224-5p
RP11-218M22.1	hsa-miR-424-5p
CHD6	hsa-miR-424-5p
RP11-218M22.1	hsa-miR-19b-3p
CHD6	hsa-miR-19b-3p
RP11-218M22.1	hsa-miR-155-5p
CHD6	hsa-miR-155-5p
RP11-218M22.1	hsa-miR-186-5p
CHD6	hsa-miR-186-5p
RP11-218M22.1	hsa-miR-497-5p
CHD6	hsa-miR-497-5p
KPNA4	hsa-miR-19b-3p
RP11-218M22.1	hsa-miR-149-5p
KPNA4	hsa-miR-149-5p
KPNA4	hsa-miR-155-5p
KPNA4	hsa-miR-19a-3p
KPNA4	hsa-miR-224-5p
GNAI3	hsa-miR-19b-3p
GNAI3	hsa-miR-186-5p
GNAI3	hsa-miR-149-5p
GNAI3	hsa-miR-224-5p
GNAI3	hsa-miR-19a-3p
KPNA6	hsa-miR-149-5p
KPNA6	hsa-miR-497-5p
KPNA6	hsa-miR-186-5p
KPNA6	hsa-miR-19b-3p
KPNA6	hsa-miR-19a-3p
KPNA6	hsa-miR-424-5p
KPNA6	hsa-miR-224-5p
KPNA6	hsa-miR-15b-5p
KPNA6	hsa-miR-15a-5p
KPNA6	hsa-miR-195-5p
KPNA6	hsa-miR-16-5p
CDC42	hsa-miR-16-5p
CDC42	hsa-miR-15b-5p
CDC42	hsa-miR-195-5p
CDC42	hsa-miR-15a-5p
CDC42	hsa-miR-224-5p
CDC42	hsa-miR-424-5p
CDC42	hsa-miR-19a-3p
CDC42	hsa-miR-19b-3p
CDC42	hsa-miR-186-5p
CDC42	hsa-miR-497-5p
CDC42	hsa-miR-155-5p
REEP3	hsa-miR-19a-3p
REEP3	hsa-miR-19b-3p
REEP3	hsa-miR-149-5p
REEP3	hsa-miR-155-5p
REEP3	hsa-miR-186-5p
CTC-228N24.3	hsa-miR-16-5p
GALNT1	hsa-miR-16-5p
CTC-228N24.3	hsa-miR-195-5p
GALNT1	hsa-miR-195-5p
CTC-228N24.3	hsa-miR-15a-5p
GALNT1	hsa-miR-15a-5p
CTC-228N24.3	hsa-miR-15b-5p
GALNT1	hsa-miR-15b-5p
CTC-228N24.3	hsa-miR-374a-5p
GALNT1	hsa-miR-374a-5p
CTC-228N24.3	hsa-miR-424-5p
GALNT1	hsa-miR-424-5p
CTC-228N24.3	hsa-miR-202-3p
GALNT1	hsa-miR-202-3p
CTC-228N24.3	hsa-miR-24-3p
GALNT1	hsa-miR-24-3p
CTC-228N24.3	hsa-miR-374b-5p
GALNT1	hsa-miR-374b-5p
CTC-228N24.3	hsa-miR-193b-3p
CTC-228N24.3	hsa-miR-216b-5p
GALNT1	hsa-miR-216b-5p
CTC-228N24.3	hsa-miR-497-5p
GALNT1	hsa-miR-497-5p
CTC-228N24.3	hsa-miR-590-3p
GALNT1	hsa-miR-590-3p
CTC-228N24.3	hsa-miR-193a-3p
ETNK1	hsa-miR-216b-5p
CTC-228N24.3	hsa-miR-21-5p
ETNK1	hsa-miR-21-5p
ETNK1	hsa-miR-590-3p
CTC-228N24.3	hsa-miR-590-5p
ETNK1	hsa-miR-590-5p
ETNK1	hsa-miR-497-5p
ETNK1	hsa-miR-16-5p
ETNK1	hsa-miR-15b-5p
ETNK1	hsa-miR-195-5p
ETNK1	hsa-miR-15a-5p
ETNK1	hsa-miR-374b-5p
ETNK1	hsa-miR-374a-5p
ETNK1	hsa-miR-202-3p
ETNK1	hsa-miR-24-3p
ETNK1	hsa-miR-424-5p
POFUT1	hsa-miR-20b-5p
POFUT1	hsa-miR-520b
POFUT1	hsa-miR-520c-3p
POFUT1	hsa-miR-302a-3p
POFUT1	hsa-miR-106b-5p
POFUT1	hsa-miR-497-5p
POFUT1	hsa-miR-106a-5p
POFUT1	hsa-miR-519d-3p
POFUT1	hsa-miR-302d-3p
POFUT1	hsa-miR-17-5p
POFUT1	hsa-miR-520d-3p
POFUT1	hsa-miR-520e
POFUT1	hsa-miR-520a-3p
POFUT1	hsa-miR-20a-5p
POFUT1	hsa-miR-302e
POFUT1	hsa-miR-302b-3p
POFUT1	hsa-miR-372-3p
POFUT1	hsa-miR-93-5p
POFUT1	hsa-miR-302c-3p
POFUT1	hsa-miR-15b-5p
POFUT1	hsa-miR-373-3p
PDZD11	hsa-miR-520d-3p
PDZD11	hsa-miR-185-5p
PDZD11	hsa-miR-302a-3p
PDZD11	hsa-miR-17-5p
PDZD11	hsa-miR-520c-3p
PDZD11	hsa-miR-520b
PDZD11	hsa-miR-20b-5p
PDZD11	hsa-miR-302d-3p
PDZD11	hsa-miR-106a-5p
PDZD11	hsa-miR-20a-5p
PDZD11	hsa-miR-106b-5p
PDZD11	hsa-miR-520e
PDZD11	hsa-miR-520a-3p
PDZD11	hsa-miR-519d-3p
PDZD11	hsa-miR-372-3p
PDZD11	hsa-miR-302b-3p
PDZD11	hsa-miR-302e
PDZD11	hsa-miR-373-3p
PDZD11	hsa-miR-93-5p
PDZD11	hsa-miR-302c-3p
SLC33A1	hsa-miR-302b-3p
SLC33A1	hsa-miR-302e
SLC33A1	hsa-miR-372-3p
SLC33A1	hsa-miR-519d-3p
SLC33A1	hsa-miR-302c-3p
SLC33A1	hsa-miR-93-5p
SLC33A1	hsa-miR-373-3p
SLC33A1	hsa-miR-520c-3p
SLC33A1	hsa-miR-374b-5p
SLC33A1	hsa-miR-302d-3p
SLC33A1	hsa-miR-20b-5p
SLC33A1	hsa-miR-520b
SLC33A1	hsa-miR-520d-3p
SLC33A1	hsa-miR-17-5p
SLC33A1	hsa-miR-302a-3p
SLC33A1	hsa-miR-520a-3p
SLC33A1	hsa-miR-520e
SLC33A1	hsa-miR-106b-5p
SLC33A1	hsa-miR-20a-5p
SLC33A1	hsa-miR-106a-5p
SLC33A1	hsa-miR-374a-5p
BCL11A	hsa-miR-520e
BCL11A	hsa-miR-520a-3p
BCL11A	hsa-miR-20a-5p
BCL11A	hsa-miR-302d-3p
BCL11A	hsa-miR-17-5p
BCL11A	hsa-miR-302c-3p
BCL11A	hsa-miR-302e
BCL11A	hsa-miR-106a-5p
BCL11A	hsa-miR-520b
BCL11A	hsa-miR-20b-5p
BCL11A	hsa-miR-199b-5p
BCL11A	hsa-miR-520c-3p
BCL11A	hsa-miR-520d-3p
BCL11A	hsa-miR-93-5p
BCL11A	hsa-miR-373-3p
BCL11A	hsa-miR-302b-3p
BCL11A	hsa-miR-372-3p
BCL11A	hsa-miR-302a-3p
BCL11A	hsa-miR-199a-5p
KLF3	hsa-miR-155-5p
KLF3	hsa-miR-128-3p
KLF3	hsa-miR-200a-3p
KLF3	hsa-miR-429
KLF3	hsa-miR-218-5p
KLF3	hsa-miR-495-3p
KLF3	hsa-miR-200c-3p
KLF3	hsa-miR-1297
KLF3	hsa-miR-29a-3p
KLF3	hsa-miR-26b-5p
KLF3	hsa-miR-148b-3p
KLF3	hsa-miR-25-3p
KLF3	hsa-miR-378b
KLF3	hsa-miR-29c-3p
KLF3	hsa-miR-421
KLF3	hsa-miR-18a-5p
KLF3	hsa-miR-141-3p
KLF3	hsa-miR-29b-3p
KLF3	hsa-miR-340-5p
KLF3	hsa-miR-381-3p
KLF3	hsa-miR-152-3p
KLF3	hsa-miR-367-3p
KLF3	hsa-miR-217
KLF3	hsa-miR-32-5p
KLF3	hsa-miR-448
KLF3	hsa-miR-200b-3p
KLF3	hsa-miR-137
KLF3	hsa-miR-363-3p
KLF3	hsa-miR-18b-5p
KLF3	hsa-miR-92b-3p
KLF3	hsa-miR-543
KLF3	hsa-miR-410-3p
KLF3	hsa-miR-153-3p
KLF3	hsa-miR-300
KLF3	hsa-miR-92a-3p
HOMER1	hsa-miR-410-3p
HOMER1	hsa-miR-92b-3p
HOMER1	hsa-miR-223-3p
HOMER1	hsa-miR-148a-3p
HOMER1	hsa-miR-129-5p
HOMER1	hsa-miR-30d-5p
HOMER1	hsa-miR-203a
HOMER1	hsa-miR-300
HOMER1	hsa-miR-92a-3p
HOMER1	hsa-miR-30e-5p
HOMER1	hsa-miR-26a-5p
HOMER1	hsa-miR-153-3p
HOMER1	hsa-miR-30a-5p
HOMER1	hsa-miR-217
HOMER1	hsa-miR-152-3p
HOMER1	hsa-miR-367-3p
HOMER1	hsa-miR-381-3p
HOMER1	hsa-miR-374b-5p
HOMER1	hsa-miR-340-5p
HOMER1	hsa-miR-448
HOMER1	hsa-miR-200b-3p
HOMER1	hsa-miR-363-3p
HOMER1	hsa-miR-374a-5p
HOMER1	hsa-miR-32-5p
HOMER1	hsa-miR-148b-3p
HOMER1	hsa-miR-25-3p
HOMER1	hsa-miR-421
HOMER1	hsa-miR-4465
HOMER1	hsa-miR-653-5p
HOMER1	hsa-miR-495-3p
HOMER1	hsa-miR-429
HOMER1	hsa-miR-30c-5p
HOMER1	hsa-miR-186-5p
HOMER1	hsa-miR-26b-5p
HOMER1	hsa-miR-1297
HOMER1	hsa-miR-183-5p
HOMER1	hsa-miR-30b-5p
FOXN2	hsa-miR-29a-3p
FOXN2	hsa-miR-30c-5p
FOXN2	hsa-miR-186-5p
FOXN2	hsa-miR-183-5p
FOXN2	hsa-miR-30b-5p
FOXN2	hsa-miR-495-3p
FOXN2	hsa-miR-200c-3p
FOXN2	hsa-miR-429
FOXN2	hsa-miR-378a-3p
FOXN2	hsa-miR-140-5p
FOXN2	hsa-miR-141-3p
FOXN2	hsa-miR-29c-3p
FOXN2	hsa-miR-653-5p
FOXN2	hsa-miR-148b-3p
FOXN2	hsa-miR-25-3p
FOXN2	hsa-miR-374a-5p
FOXN2	hsa-miR-7-5p
FOXN2	hsa-miR-200b-3p
FOXN2	hsa-miR-363-3p
FOXN2	hsa-miR-32-5p
FOXN2	hsa-miR-152-3p
FOXN2	hsa-miR-367-3p
FOXN2	hsa-miR-217
FOXN2	hsa-miR-29b-3p
FOXN2	hsa-miR-340-5p
FOXN2	hsa-miR-381-3p
FOXN2	hsa-miR-374b-5p
FOXN2	hsa-miR-422a
FOXN2	hsa-miR-300
FOXN2	hsa-miR-92a-3p
FOXN2	hsa-miR-30a-5p
FOXN2	hsa-miR-30e-5p
FOXN2	hsa-miR-92b-3p
FOXN2	hsa-miR-148a-3p
FOXN2	hsa-miR-410-3p
FOXN2	hsa-miR-30d-5p
FOXN2	hsa-miR-203a
TRIM23	hsa-miR-300
TRIM23	hsa-miR-92a-3p
TRIM23	hsa-miR-30a-5p
TRIM23	hsa-miR-30e-5p
TRIM23	hsa-miR-543
TRIM23	hsa-miR-148a-3p
TRIM23	hsa-miR-410-3p
TRIM23	hsa-miR-30d-5p
TRIM23	hsa-miR-203a
TRIM23	hsa-miR-129-5p
TRIM23	hsa-miR-374a-5p
TRIM23	hsa-miR-200b-3p
TRIM23	hsa-miR-137
TRIM23	hsa-miR-152-3p
TRIM23	hsa-miR-367-3p
TRIM23	hsa-miR-143-3p
TRIM23	hsa-miR-29b-3p
TRIM23	hsa-miR-340-5p
TRIM23	hsa-miR-381-3p
OIP5-AS1	hsa-miR-708-5p
TRIM23	hsa-miR-708-5p
TRIM23	hsa-miR-141-3p
TRIM23	hsa-miR-29c-3p
TRIM23	hsa-miR-421
TRIM23	hsa-miR-653-5p
TRIM23	hsa-miR-148b-3p
TRIM23	hsa-miR-25-3p
TRIM23	hsa-miR-30c-5p
TRIM23	hsa-miR-186-5p
TRIM23	hsa-miR-338-3p
TRIM23	hsa-miR-30b-5p
TRIM23	hsa-miR-28-5p
TRIM23	hsa-miR-495-3p
TRIM23	hsa-miR-200c-3p
TRIM23	hsa-miR-155-5p
TRIM23	hsa-miR-128-3p
TRIM23	hsa-miR-200a-3p
TRIM23	hsa-miR-429
AC005154.6	hsa-miR-4262
MKLN1	hsa-miR-4262
MKLN1	hsa-miR-29b-3p
MKLN1	hsa-miR-200b-3p
MKLN1	hsa-miR-424-5p
MKLN1	hsa-miR-320a
MKLN1	hsa-miR-181c-5p
MKLN1	hsa-miR-4429
MKLN1	hsa-miR-15b-5p
MKLN1	hsa-miR-200c-3p
MKLN1	hsa-miR-320d
MKLN1	hsa-miR-429
MKLN1	hsa-miR-29a-3p
MKLN1	hsa-miR-181b-5p
MKLN1	hsa-miR-181a-5p
MKLN1	hsa-miR-320c
MKLN1	hsa-miR-320b
MKLN1	hsa-miR-29c-3p
MKLN1	hsa-miR-181d-5p
TAF9B	hsa-miR-653-5p
TAF9B	hsa-miR-181d-5p
TAF9B	hsa-miR-181a-5p
TAF9B	hsa-miR-494-3p
TAF9B	hsa-miR-186-5p
TAF9B	hsa-miR-497-5p
TAF9B	hsa-miR-181b-5p
TAF9B	hsa-miR-200c-3p
TAF9B	hsa-miR-429
TAF9B	hsa-miR-181c-5p
TAF9B	hsa-miR-16-5p
TAF9B	hsa-miR-195-5p
[truncated: 2,805 more rows]
